# Supplementary material for: Ensemble approach combining multiple methods improves human transcription start site prediction
Source: BMC Genomics. 2010 Nov 30;11:677. doi: 10.1186/1471-2164-11-677 (PMC3053590; doi:10.1186/1471-2164-11-677)
Supplement: Additional file 1 — pppBenchmark CAGE evaluation. Evaluation of Profisi Ensemble versus ARTS, EP3, and ProSOM using pppBenchmark protocol 2A, for all predictions, CpG predictions, and non-CpG predictions. [file 1471-2164-11-677-S1.XLS]

## Sheet: hg18 all graph
Profisi Ensemble		ARTS		EP3		ProSOM
0	1	0	0.833333	5.54284e-06	0.333333	0	0.843772
0.000121942	1	0.000110857	0.833333	5.54284e-06	0.333333	0.192481	0.843772
0.00747729	0.975511	0.000110857	0.8	5.54284e-06	0.333333	0.192481	0.843772
0.0348589	0.967365	0.000110857	0.8	5.54284e-06	0.333333	0.192481	0.843772
0.0777771	0.956974	0.000110857	0.8	5.54284e-06	0.333333	0.192481	0.843772
0.12309	0.950445	0.000110857	0.8	5.54284e-06	0.333333	0.192481	0.843772
0.15903	0.945705	0.000110857	0.8	5.54284e-06	0.333333	0.192481	0.843772
0.186805	0.941407	0.000110857	0.8	5.54284e-06	0.333333	0.192481	0.843772
0.207186	0.936749	0.000110857	0.8	5.54284e-06	0.333333	0.192481	0.843772
0.2229	0.932323	0.000155199	0.75	5.54284e-06	0.333333	0.192481	0.843772
0.235742	0.927348	0.000160742	0.777778	5.54284e-06	0.333333	0.192481	0.843772
0.245553	0.922553	0.000160742	0.777778	5.54284e-06	0.333333	0.192481	0.843772
0.253274	0.91827	0.000177371	0.8	1.66285e-05	0.5	0.192481	0.843772
0.260209	0.912959	0.000177371	0.8	1.66285e-05	0.5	0.192481	0.843772
0.265718	0.908198	0.000188456	0.75	1.66285e-05	0.5	0.192481	0.843772
0.270513	0.903282	0.000216171	0.785714	1.66285e-05	0.5	0.192481	0.843772
0.27503	0.898529	0.000227256	0.8	1.66285e-05	0.5	0.192481	0.843772
0.278605	0.893596	0.000271599	0.8125	1.66285e-05	0.5	0.192481	0.843772
0.281848	0.888567	0.000271599	0.8125	1.66285e-05	0.5	0.192481	0.843772
0.284719	0.883646	0.000271599	0.8125	2.21714e-05	0.6	0.192481	0.843772
0.287806	0.878568	0.000365827	0.842105	2.21714e-05	0.6	0.192481	0.843772
0.290628	0.873592	0.000415713	0.833333	2.21714e-05	0.6	0.192481	0.843772
0.293055	0.868343	0.00048777	0.857143	2.21714e-05	0.6	0.192481	0.843772
0.295112	0.862966	0.000604169	0.818182	2.21714e-05	0.6	0.192481	0.843772
0.297329	0.857548	0.000626341	0.805556	2.21714e-05	0.6	0.192481	0.843772
0.299158	0.852114	0.000637426	0.8	2.21714e-05	0.6	0.192481	0.843772
0.30117	0.846682	0.000654055	0.809524	2.21714e-05	0.6	0.192481	0.843772
0.302855	0.841574	0.000681769	0.818182	2.21714e-05	0.6	0.192481	0.843772
0.304119	0.836479	0.000759369	0.833333	2.77142e-05	0.666667	0.265519	0.697498
0.306319	0.829964	0.000759369	0.833333	2.77142e-05	0.666667	0.265519	0.697498
0.306624	0.827563	0.00089794	0.854545	2.77142e-05	0.666667	0.265519	0.697498
0.306946	0.824939	0.000914568	0.857143	2.77142e-05	0.666667	0.265519	0.697498
0.307334	0.822482	0.00103651	0.85	2.77142e-05	0.666667	0.265519	0.697498
0.307877	0.820152	0.00115291	0.865672	2.77142e-05	0.666667	0.265519	0.697498
0.308564	0.818055	0.00130257	0.868421	2.77142e-05	0.666667	0.265519	0.697498
0.309074	0.816289	0.00148548	0.878049	2.77142e-05	0.666667	0.265519	0.697498
0.309612	0.814643	0.00149657	0.885057	2.77142e-05	0.666667	0.265519	0.697498
0.310277	0.81322	0.00161297	0.894737	2.77142e-05	0.666667	0.265519	0.697498
0.310826	0.811884	0.00192336	0.90566	2.77142e-05	0.666667	0.265519	0.697498
0.311363	0.810501	0.00203976	0.901786	2.77142e-05	0.666667	0.265519	0.697498
0.311846	0.809221	0.00212845	0.892562	2.77142e-05	0.666667	0.265519	0.697498
0.312317	0.807988	0.00234462	0.901515	2.77142e-05	0.666667	0.265519	0.697498
0.312832	0.806796	0.00257188	0.90411	2.77142e-05	0.666667	0.265519	0.697498
0.313176	0.805545	0.00286565	0.913043	2.77142e-05	0.666667	0.265519	0.697498
0.31368	0.804355	0.00346982	0.924324	2.77142e-05	0.666667	0.265519	0.697498
0.313985	0.803224	0.00374142	0.925	4.43427e-05	0.714286	0.265519	0.697498
0.314185	0.802125	0.00403519	0.926606	4.43427e-05	0.714286	0.265519	0.697498
0.314501	0.800985	0.00432896	0.925311	4.43427e-05	0.714286	0.265519	0.697498
0.314822	0.799976	0.00463936	0.930769	4.43427e-05	0.714286	0.265519	0.697498
0.315216	0.79896	0.00504398	0.929577	4.43427e-05	0.714286	0.265519	0.697498
0.315493	0.798001	0.00549295	0.928803	4.43427e-05	0.714286	0.265519	0.697498
0.315836	0.797101	0.00589758	0.928358	7.75997e-05	0.777778	0.265519	0.697498
0.316125	0.796211	0.00627449	0.927978	7.75997e-05	0.777778	0.265519	0.697498
0.316352	0.795365	0.00687866	0.923077	7.75997e-05	0.777778	0.265519	0.697498
0.316651	0.794511	0.00735535	0.923788	7.75997e-05	0.777778	0.265519	0.697498
0.316967	0.793701	0.00778769	0.930085	7.75997e-05	0.777778	0.265519	0.697498
0.317361	0.792853	0.00826437	0.930693	7.75997e-05	0.777778	0.265519	0.697498
0.317893	0.791715	0.00865237	0.931227	7.75997e-05	0.777778	0.265519	0.697498
0.318325	0.790221	0.00923991	0.924528	9.97711e-05	0.727273	0.265519	0.697498
0.318619	0.789112	0.00995494	0.928115	9.97711e-05	0.727273	0.265519	0.697498
0.318952	0.787937	0.0106312	0.931953	9.97711e-05	0.727273	0.265519	0.697498
0.319229	0.786572	0.0113517	0.934605	9.97711e-05	0.727273	0.265519	0.697498
0.319617	0.785069	0.0121887	0.9375	9.97711e-05	0.727273	0.265519	0.697498
0.319933	0.783398	0.0130977	0.939815	9.97711e-05	0.8	0.265519	0.697498
0.320271	0.781695	0.0137684	0.938664	0.000160742	0.75	0.265519	0.697498
0.320664	0.779942	0.0147772	0.939086	0.000160742	0.75	0.265519	0.697498
0.321047	0.778259	0.0155477	0.942235	0.000177371	0.769231	0.265519	0.697498
0.321418	0.776568	0.0163126	0.943563	0.000177371	0.769231	0.265519	0.697498
0.321756	0.774971	0.017399	0.942182	0.000221714	0.785714	0.265519	0.697498
0.322061	0.773475	0.0182969	0.940864	0.000221714	0.785714	0.265519	0.697498
0.322394	0.771942	0.0194498	0.944091	0.000221714	0.785714	0.265519	0.697498
0.322732	0.770494	0.0206914	0.942988	0.000221714	0.785714	0.265519	0.697498
0.322987	0.769032	0.022127	0.943271	0.000221714	0.785714	0.323668	0.605457
0.32328	0.767665	0.0235571	0.943227	0.000221714	0.785714	0.323668	0.605457
0.323619	0.766343	0.024904	0.943691	0.000221714	0.785714	0.323668	0.605457
0.324018	0.764956	0.0260015	0.943332	0.000221714	0.785714	0.323668	0.605457
0.324428	0.763714	0.0275146	0.944751	0.000271599	0.75	0.323668	0.605457
0.324827	0.76254	0.0289281	0.946157	0.000271599	0.75	0.323668	0.605457
0.325176	0.761361	0.030408	0.946878	0.000271599	0.75	0.323668	0.605457
0.325564	0.760209	0.0320265	0.948106	0.000343656	0.777778	0.323668	0.605457
0.325947	0.759107	0.0334011	0.946843	0.000387999	0.75	0.323668	0.605457
0.326146	0.757974	0.0353023	0.944832	0.000387999	0.789474	0.323668	0.605457
0.326578	0.756932	0.0372534	0.944531	0.000387999	0.789474	0.323668	0.605457
0.327055	0.755869	0.0390105	0.945113	0.000387999	0.789474	0.323668	0.605457
0.327482	0.754757	0.040956	0.946399	0.000387999	0.789474	0.323668	0.605457
0.32802	0.753713	0.043212	0.946935	0.000415713	0.761905	0.323668	0.605457
0.328435	0.752644	0.0457229	0.948074	0.000443427	0.772727	0.323668	0.605457
0.328956	0.751567	0.04794	0.948138	0.000443427	0.772727	0.323668	0.605457
0.329339	0.750529	0.0497026	0.946609	0.000476684	0.782609	0.323668	0.605457
0.329771	0.749457	0.0523299	0.946132	0.000476684	0.782609	0.323668	0.605457
0.330082	0.74841	0.0543752	0.945555	0.000476684	0.782609	0.323668	0.605457
0.330675	0.747364	0.0564095	0.946724	0.000515484	0.791667	0.323668	0.605457
0.331029	0.746297	0.0586321	0.947431	0.000576455	0.777778	0.323668	0.605457
0.331517	0.745187	0.0608271	0.948017	0.000576455	0.777778	0.323668	0.605457
0.331922	0.744068	0.0638535	0.947716	0.000576455	0.777778	0.323668	0.605457
0.332604	0.742991	0.0666138	0.94675	0.000576455	0.777778	0.323668	0.605457
0.333097	0.741899	0.0691746	0.946314	0.000576455	0.777778	0.323668	0.605457
0.333634	0.740835	0.0724338	0.946375	0.000626341	0.793103	0.323668	0.605457
0.334078	0.739781	0.0748394	0.944583	0.000626341	0.793103	0.323668	0.605457
0.334627	0.7387	0.0777549	0.944507	0.000626341	0.793103	0.323668	0.605457
0.335042	0.737566	0.0802049	0.943124	0.000654055	0.8	0.323668	0.605457
0.33543	0.736501	0.0829707	0.942223	0.000687312	0.757576	0.323668	0.605457
0.336123	0.735398	0.085465	0.940371	0.00078154	0.777778	0.323668	0.605457
0.336528	0.73429	0.0885413	0.939585	0.00078154	0.777778	0.323668	0.605457
0.337138	0.733228	0.0911132	0.93795	0.000870226	0.789474	0.323668	0.605457
0.337814	0.732154	0.0945054	0.936383	0.000925654	0.794872	0.323668	0.605457
0.338351	0.731056	0.0979031	0.935516	0.000958911	0.8	0.323668	0.605457
0.338872	0.729972	0.101051	0.935087	0.00111411	0.818182	0.323668	0.605457
0.339405	0.728882	0.104532	0.934674	0.00115291	0.808511	0.323668	0.605457
0.339903	0.727769	0.107708	0.93377	0.00128594	0.823529	0.323668	0.605457
0.340447	0.726746	0.110873	0.93269	0.00137462	0.830189	0.323668	0.605457
0.341156	0.725645	0.113456	0.932151	0.00150765	0.842105	0.323668	0.605457
0.341749	0.724565	0.117076	0.931379	0.00154091	0.844828	0.323668	0.605457
0.342315	0.723438	0.120379	0.929181	0.00157971	0.847458	0.323668	0.605457
0.342847	0.722337	0.123966	0.928475	0.00173491	0.857143	0.323668	0.605457
0.343296	0.721217	0.126931	0.92696	0.00184576	0.861538	0.323668	0.605457
0.343817	0.720056	0.130545	0.925696	0.00195108	0.842857	0.323668	0.605457
0.34441	0.718895	0.133948	0.925348	0.00195108	0.867647	0.323668	0.605457
0.345103	0.717723	0.137401	0.92433	0.00205639	0.849315	0.323668	0.605457
0.345696	0.716512	0.140938	0.923285	0.00211736	0.853333	0.323668	0.605457
0.346256	0.71532	0.144092	0.921861	0.00221159	0.858974	0.323668	0.605457
0.346976	0.714108	0.147401	0.920641	0.00240559	0.869048	0.323668	0.605457
0.347608	0.712853	0.151076	0.919636	0.00244439	0.860465	0.323668	0.605457
0.348273	0.711622	0.15444	0.918547	0.00249982	0.863636	0.323668	0.605457
0.349077	0.710397	0.157738	0.917831	0.00258851	0.869565	0.323668	0.605457
0.349925	0.709096	0.161042	0.916434	0.00269936	0.875	0.323668	0.605457
0.350828	0.707782	0.164595	0.914992	0.0028213	0.88	0.323668	0.605457
0.351804	0.706428	0.167948	0.913555	0.00291553	0.875	0.323668	0.605457
0.35248	0.705069	0.171861	0.912241	0.00317605	0.881818	0.323668	0.605457
0.353328	0.703689	0.174832	0.910382	0.00325919	0.884956	0.323668	0.605457
0.354132	0.702318	0.177925	0.909051	0.00333125	0.887931	0.323668	0.605457
0.354941	0.700932	0.180902	0.907639	0.00346982	0.892562	0.323668	0.605457
0.355534	0.699575	0.184571	0.90689	0.00356404	0.896	0.323668	0.605457
0.356471	0.698172	0.187642	0.905057	0.0036749	0.891473	0.323668	0.605457
0.35733	0.696708	0.190657	0.903747	0.00377467	0.88806	0.323668	0.605457
0.358289	0.69532	0.193844	0.903023	0.00407399	0.897959	0.323668	0.605457
0.359193	0.693928	0.196898	0.90133	0.00421256	0.900662	0.323668	0.605457
0.359835	0.692464	0.20008	0.899911	0.00434558	0.898089	0.323668	0.605457
0.360534	0.69093	0.203311	0.898417	0.00443427	0.901235	0.323668	0.605457
0.361448	0.6894	0.20667	0.89735	0.00459501	0.904192	0.323668	0.605457
0.36218	0.68783	0.209464	0.89622	0.00474467	0.906433	0.323668	0.605457
0.363194	0.686297	0.212113	0.894778	0.00489987	0.909605	0.379923	0.43494
0.364309	0.684764	0.215389	0.893186	0.00498301	0.906593	0.379923	0.43494
0.365256	0.683207	0.218443	0.891763	0.0052269	0.910526	0.379923	0.43494
0.366321	0.681616	0.221309	0.890043	0.00550958	0.915	0.379923	0.43494
0.367207	0.68002	0.224463	0.887963	0.00573684	0.917874	0.379923	0.43494
0.368122	0.678471	0.227439	0.886447	0.00594746	0.908676	0.379923	0.43494
0.369125	0.676953	0.230078	0.884593	0.00619135	0.911894	0.379923	0.43494
0.370084	0.675351	0.232899	0.883283	0.00640198	0.914163	0.379923	0.43494
0.370949	0.67373	0.235814	0.881709	0.00675118	0.913223	0.379923	0.43494
0.372024	0.672094	0.238719	0.880207	0.00710038	0.916996	0.379923	0.43494
0.372939	0.670416	0.241468	0.878156	0.00744957	0.916981	0.379923	0.43494
0.373925	0.668787	0.244411	0.876069	0.00777106	0.920578	0.379923	0.43494
0.374967	0.667114	0.246889	0.874188	0.00801494	0.919861	0.379923	0.43494
0.375982	0.665424	0.249206	0.872461	0.00825329	0.922297	0.379923	0.43494
0.376896	0.663814	0.251512	0.870558	0.00842511	0.924092	0.379923	0.43494
0.378049	0.662073	0.253901	0.86867	0.00861911	0.91746	0.379923	0.43494
0.379019	0.660327	0.256362	0.866579	0.0087466	0.916409	0.379923	0.43494
0.3801	0.658615	0.258828	0.865044	0.009057	0.916667	0.379923	0.43494
0.381308	0.656923	0.261605	0.863535	0.00931751	0.919771	0.379923	0.43494
0.382434	0.655225	0.263834	0.861815	0.00969442	0.918033	0.379923	0.43494
0.383492	0.653531	0.266256	0.859823	0.0100769	0.915567	0.379923	0.43494
0.384618	0.651807	0.268761	0.857797	0.0104649	0.907731	0.379923	0.43494
0.38566	0.650052	0.271067	0.855724	0.0107697	0.906699	0.379923	0.43494
0.386951	0.648311	0.273118	0.853443	0.0108917	0.908665	0.379923	0.43494
0.388259	0.64657	0.275745	0.851326	0.011263	0.908884	0.379923	0.43494
0.389301	0.644798	0.277896	0.849317	0.0114792	0.909091	0.379923	0.43494
0.390399	0.643027	0.279814	0.847321	0.0118395	0.911255	0.379923	0.43494
0.391646	0.641264	0.281726	0.845298	0.0121388	0.913684	0.379923	0.43494
0.392782	0.639473	0.283777	0.84327	0.0125379	0.916497	0.379923	0.43494
0.393846	0.637623	0.286132	0.841364	0.0128317	0.918972	0.379923	0.43494
0.395038	0.635801	0.287867	0.839053	0.0131975	0.91954	0.379923	0.43494
0.396202	0.633995	0.289841	0.836532	0.0135689	0.919926	0.379923	0.43494
0.397338	0.632178	0.291664	0.834129	0.0139624	0.918919	0.379923	0.43494
0.398452	0.63036	0.293676	0.831539	0.0144668	0.921329	0.379923	0.43494
0.399755	0.628504	0.295588	0.82936	0.0147772	0.918644	0.379923	0.43494
0.400902	0.626671	0.297096	0.826911	0.0153592	0.921182	0.379923	0.43494
0.402199	0.624824	0.298609	0.824334	0.0158691	0.92393	0.379923	0.43494
0.40353	0.623002	0.300472	0.821854	0.0161851	0.924266	0.379923	0.43494
0.40476	0.621143	0.302168	0.819163	0.0166341	0.923653	0.379923	0.43494
0.405941	0.619393	0.303875	0.816595	0.0169722	0.924198	0.379923	0.43494
0.40675	0.618024	0.305471	0.813953	0.0172826	0.924394	0.379923	0.43494
0.407127	0.617098	0.306946	0.811063	0.0175098	0.925562	0.379923	0.43494
0.407936	0.615778	0.308609	0.808638	0.0178202	0.926897	0.379923	0.43494
0.409211	0.613931	0.310022	0.805647	0.0185131	0.927249	0.379923	0.43494
0.410519	0.611993	0.31138	0.802825	0.0190674	0.927928	0.379923	0.43494
0.411739	0.610055	0.313204	0.799844	0.0196161	0.927409	0.379923	0.43494
0.41308	0.608042	0.314817	0.79688	0.0200152	0.928049	0.379923	0.43494
0.414493	0.606037	0.316341	0.793963	0.0203256	0.922527	0.379923	0.43494
0.41589	0.603977	0.317599	0.79076	0.0208854	0.924681	0.379923	0.43494
0.417403	0.601887	0.319118	0.78753	0.0212124	0.92517	0.379923	0.43494
0.418656	0.599715	0.320637	0.784176	0.0217778	0.926991	0.379923	0.43494
0.420319	0.597539	0.322183	0.780891	0.0222878	0.928112	0.379923	0.43494
0.421688	0.595381	0.323657	0.777361	0.0229584	0.928125	0.379923	0.43494
0.423201	0.593145	0.324993	0.773561	0.0235571	0.929435	0.379923	0.43494
0.424592	0.590906	0.326357	0.769679	0.0242	0.930049	0.379923	0.43494
0.425917	0.588727	0.327737	0.76597	0.0248097	0.93021	0.379923	0.43494
0.427419	0.5865	0.329112	0.76193	0.02517	0.928705	0.379923	0.43494
0.428827	0.584214	0.330547	0.757733	0.0256135	0.928571	0.433677	0.346764
0.430152	0.582054	0.331855	0.753678	0.0262731	0.930419	0.433677	0.346764
0.431621	0.579825	0.333213	0.749306	0.0269216	0.929565	0.433677	0.346764
0.433051	0.577512	0.334693	0.744866	0.0276809	0.931239	0.433677	0.346764
0.434459	0.575187	0.335946	0.740398	0.0281576	0.931234	0.433677	0.346764
0.435983	0.572849	0.337659	0.735702	0.0286565	0.931763	0.433677	0.346764
0.437735	0.570498	0.339078	0.730819	0.0292717	0.931962	0.433677	0.346764
0.439464	0.568172	0.340635	0.725699	0.0298814	0.931994	0.433677	0.346764
0.441099	0.565779	0.342315	0.720406	0.0304856	0.931579	0.46766	0.327122
0.442629	0.563386	0.343972	0.715051	0.0311951	0.931718	0.46766	0.327122
0.444214	0.561047	0.345607	0.709636	0.0318602	0.932325	0.46766	0.327122
0.445794	0.558652	0.347342	0.70423	0.0326584	0.931978	0.46766	0.327122
0.447507	0.556188	0.349032	0.698425	0.0333346	0.930964	0.46766	0.327122
0.448926	0.553792	0.350551	0.692438	0.0340109	0.931727	0.46766	0.327122
0.450782	0.551317	0.352175	0.686277	0.0345929	0.930784	0.46766	0.327122
0.452334	0.548822	0.35391	0.6797	0.0352414	0.931569	0.46766	0.327122
0.453997	0.546372	0.355662	0.672977	0.0361448	0.930948	0.46766	0.327122
0.455788	0.543883	0.357735	0.666432	0.0367656	0.93165	0.46766	0.327122
0.457162	0.541326	0.359719	0.659452	0.0373366	0.929994	0.46766	0.327122
0.458731	0.538797	0.361792	0.652323	0.0379518	0.929544	0.46766	0.327122
0.460371	0.536263	0.363887	0.645176	0.0386558	0.92762	0.46766	0.327122
0.461763	0.533677	0.365761	0.637719	0.0393708	0.928208	0.46766	0.327122
0.463365	0.531113	0.367856	0.629965	0.0402465	0.928769	0.46766	0.327122
0.465127	0.528534	0.369829	0.622038	0.0408951	0.928764	0.46766	0.327122
0.467234	0.525965	0.37229	0.614036	0.0416323	0.927407	0.46766	0.327122
0.468841	0.523319	0.374851	0.60565	0.0426688	0.927692	0.46766	0.327122
0.470559	0.520619	0.37714	0.597159	0.0434614	0.92678	0.46766	0.327122
0.4721	0.51791	0.379845	0.588524	0.0442485	0.925527	0.46766	0.327122
0.47414	0.515181	0.38275	0.579669	0.0452296	0.924546	0.46766	0.327122
0.475864	0.512459	0.385809	0.570711	0.0461164	0.923832	0.46766	0.327122
0.477815	0.509669	0.388619	0.561514	0.0471418	0.923987	0.46766	0.327122
0.479733	0.50692	0.391718	0.552023	0.0481118	0.924688	0.46766	0.327122
0.481484	0.504099	0.394722	0.542291	0.0487382	0.923447	0.46766	0.327122
0.483225	0.501271	0.397937	0.532449	0.0498578	0.922454	0.46766	0.327122
0.48517	0.498406	0.400997	0.522555	0.0507003	0.922756	0.46766	0.327122
0.487055	0.495492	0.404561	0.512421	0.0518976	0.92339	0.46766	0.327122
0.488801	0.49256	0.408169	0.502451	0.0528953	0.922404	0.46766	0.327122
0.490818	0.489673	0.411805	0.492257	0.0538819	0.922058	0.46766	0.327122
0.492675	0.486779	0.415447	0.481854	0.054996	0.923106	0.46766	0.327122
0.494571	0.483803	0.419111	0.47149	0.0561767	0.922934	0.46766	0.327122
0.496466	0.480826	0.422907	0.461086	0.0574848	0.922383	0.46766	0.327122
0.498462	0.477831	0.426915	0.450482	0.0588428	0.922265	0.46766	0.327122
0.500252	0.474792	0.431244	0.439726	0.059713	0.921805	0.46766	0.327122
0.502181	0.471787	0.435867	0.429071	0.0607107	0.922324	0.46766	0.327122
0.503977	0.46876	0.440462	0.418379	0.0615754	0.921497	0.46766	0.327122
0.506072	0.465771	0.445162	0.40771	0.0624345	0.920702	0.46766	0.327122
0.508117	0.462704	0.450489	0.396976	0.0635431	0.921237	0.46766	0.327122
0.510063	0.459604	0.455715	0.386343	0.064696	0.922406	0.46766	0.327122
0.512025	0.456478	0.460798	0.375713	0.0656161	0.923336	0.46766	0.327122
0.513843	0.453341	0.466313	0.365266	0.0666305	0.923634	0.46766	0.327122
0.516016	0.450202	0.471995	0.354794	0.0680716	0.923032	0.546291	0.217737
0.517923	0.447005	0.478513	0.34452	0.0691469	0.922654	0.546291	0.217737
0.520079	0.443813	0.484444	0.334255	0.0704495	0.922115	0.546291	0.217737
0.522113	0.440637	0.490735	0.324254	0.071364	0.922089	0.546291	0.217737
0.524219	0.437481	0.497569	0.314393	0.0724005	0.922527	0.546291	0.217737
0.52647	0.43429	0.50401	0.304719	0.0736144	0.921669	0.546291	0.217737
0.528537	0.43108	0.511066	0.29532	0.0745179	0.921512	0.546291	0.217737
0.530366	0.42789	0.51835	0.286113	0.0756985	0.921462	0.546291	0.217737
0.5326	0.424705	0.525738	0.276991	0.0768071	0.921059	0.546291	0.217737
0.534629	0.421434	0.533138	0.268183	0.0779323	0.920579	0.546291	0.217737
0.53689	0.418191	0.540294	0.259512	0.0794289	0.920732	0.546291	0.217737
0.539041	0.414948	0.547865	0.251099	0.0803434	0.918504	0.546291	0.217737
0.540959	0.411768	0.556152	0.242864	0.0812469	0.918498	0.546291	0.217737
0.543159	0.408795	0.564483	0.235037	0.082555	0.917614	0.546291	0.217737
0.544279	0.406792	0.572802	0.227333	0.084035	0.916837	0.546291	0.217737
0.544961	0.40519	0.581072	0.219883	0.0849329	0.916629	0.546291	0.217737
0.553053	0.395281	0.589475	0.212712	0.0860914	0.916575	0.546291	0.217737
0.554012	0.393204	0.598383	0.205742	0.0874272	0.916505	0.546291	0.217737
0.554954	0.391447	0.607539	0.199106	0.0887408	0.915046	0.546291	0.217737
0.556706	0.388643	0.616696	0.192636	0.0898882	0.914713	0.546291	0.217737
0.558973	0.385505	0.626041	0.186374	0.0910965	0.914694	0.546291	0.217737
0.561135	0.38228	0.635331	0.180317	0.0919335	0.914654	0.546291	0.217737
0.563053	0.379057	0.644954	0.174599	0.0931751	0.914518	0.546291	0.217737
0.565026	0.375837	0.654437	0.169045	0.0944056	0.914247	0.546291	0.217737
0.567188	0.372611	0.664026	0.16369	0.0954033	0.913486	0.587968	0.199675
0.569338	0.369425	0.673654	0.158606	0.0963179	0.911648	0.587968	0.199675
0.5716	0.366258	0.683615	0.153731	0.0972435	0.911037	0.587968	0.199675
0.573717	0.363075	0.693115	0.149071	0.0983189	0.911066	0.587968	0.199675
0.575868	0.359927	0.702477	0.144592	0.0993997	0.910855	0.587968	0.199675
0.578201	0.356819	0.712748	0.140278	0.100719	0.909813	0.587968	0.199675
0.580341	0.353692	0.72303	0.136202	0.101944	0.910479	0.587968	0.199675
0.582685	0.350577	0.732824	0.132254	0.103341	0.91016	0.587968	0.199675
0.584875	0.347461	0.742729	0.12849	0.104704	0.910358	0.587968	0.199675
0.587169	0.344354	0.752656	0.124907	0.105802	0.910537	0.587968	0.199675
0.589315	0.341286	0.762772	0.121462	0.106921	0.910248	0.587968	0.199675
0.591343	0.33824	0.772217	0.118148	0.108296	0.909338	0.587968	0.199675
0.593538	0.33526	0.781679	0.115015	0.109477	0.908434	0.587968	0.199675
0.595667	0.33225	0.790963	0.112012	0.110879	0.907507	0.587968	0.199675
0.597967	0.329256	0.800081	0.109139	0.112165	0.906677	0.587968	0.199675
0.600306	0.326326	0.809631	0.106423	0.113667	0.90673	0.587968	0.199675
0.602673	0.323396	0.818721	0.103787	0.114931	0.906347	0.587968	0.199675
0.604846	0.320508	0.827524	0.101271	0.116122	0.905176	0.587968	0.199675
0.607307	0.317651	0.836409	0.0988748	0.117359	0.904653	0.587968	0.199675
0.609657	0.314844	0.844867	0.0966068	0.118877	0.903752	0.60923	0.188767
0.612007	0.312027	0.853082	0.0944574	0.120119	0.902632	0.60923	0.188767
0.614268	0.309265	0.861013	0.0923948	0.121471	0.902306	0.60923	0.188767
0.616264	0.306521	0.868335	0.0904212	0.122874	0.902085	0.60923	0.188767
0.618431	0.30381	0.876023	0.0885206	0.124187	0.90175	0.60923	0.188767
0.62077	0.301136	0.883429	0.0867152	0.125207	0.90068	0.60923	0.188767
0.623021	0.298481	0.890086	0.0849868	0.126743	0.899897	0.657685	0.159558
0.625027	0.295855	0.896748	0.0832942	0.127657	0.898881	0.657685	0.159558
0.627239	0.293275	0.903388	0.0817094	0.128804	0.897995	0.657685	0.159558
0.629101	0.290732	0.909569	0.0801744	0.130068	0.897366	0.657685	0.159558
0.631196	0.288199	0.91525	0.0787177	0.131055	0.897192	0.657685	0.159558
0.633108	0.285658	0.921281	0.0773271	0.132241	0.896701	0.657685	0.159558
0.63517	0.283198	0.926541	0.0759789	0.133388	0.896347	0.657685	0.159558
0.637144	0.280789	0.931707	0.0746947	0.134419	0.895237	0.657685	0.159558
0.639294	0.27842	0.936501	0.073466	0.135982	0.893784	0.657685	0.159558
0.641251	0.276056	0.941118	0.072297	0.137252	0.892703	0.657685	0.159558
0.643219	0.273724	0.945492	0.0711442	0.13897	0.892306	0.657685	0.159558
0.645225	0.271435	0.949411	0.070066	0.140228	0.891278	0.657685	0.159558
0.647331	0.269178	0.95334	0.069019	0.141592	0.890073	0.657685	0.159558
0.649432	0.266966	0.956855	0.0680185	0.1428	0.889807	0.657685	0.159558
0.651361	0.264772	0.960463	0.0670668	0.144214	0.888537	0.70378	0.13713
0.653534	0.262617	0.963872	0.0661516	0.145117	0.887322	0.70378	0.13713
0.655612	0.260483	0.966959	0.0652791	0.146514	0.887264	0.70378	0.13713
0.657697	0.258374	0.969664	0.0644337	0.147584	0.886234	0.76127	0.11587
0.659648	0.256294	0.972424	0.0636278	0.148881	0.884631	0.76127	0.11587
0.661604	0.254263	0.974702	0.0628494	0.150205	0.884292	0.81151	0.102359
0.663456	0.252275	0.976759	0.062114	0.151674	0.883553	0.81151	0.102359
0.665429	0.250321	0.978754	0.0613961	0.153276	0.883054	0.81151	0.102359
0.667424	0.248403	0.98055	0.060702	0.15459	0.882643	0.826664	0.0998515
0.669275	0.246505	0.982396	0.0600383	0.155914	0.881686	0.826664	0.0998515
0.671149	0.244623	0.984042	0.0594008	0.157018	0.880807	0.826664	0.0998515
0.672973	0.242789	0.985489	0.0587903	0.158464	0.879821	0.826664	0.0998515
0.674707	0.240986	0.986902	0.0582154	0.159933	0.878053	0.826664	0.0998515
0.676725	0.239232	0.988255	0.0576522	0.16143	0.876578	0.826664	0.0998515
0.678421	0.237492	0.989264	0.0571054	0.162688	0.875582	0.826664	0.0998515
0.680234	0.235793	0.990344	0.0565813	0.164079	0.875011	0.826664	0.0998515
0.682052	0.234118	0.991259	0.0560899	0.165265	0.874528	0.826664	0.0998515
0.683787	0.232459	0.992074	0.0556102	0.166546	0.872403	0.826664	0.0998515
0.685677	0.230816	0.992916	0.055155	0.167809	0.870567	0.826664	0.0998515
0.687351	0.229189	0.993592	0.0547197	0.168874	0.869364	0.826664	0.0998515
0.689235	0.227561	0.994208	0.0542951	0.169954	0.867989	0.826664	0.0998515
0.691319	0.22576	0.994751	0.0538952	0.171085	0.866925	0.826664	0.0998515
0.694883	0.223235	0.995294	0.0535097	0.172416	0.86558	0.826664	0.0998515
0.697145	0.221366	0.995715	0.0531375	0.173419	0.863055	0.826664	0.0998515
0.699162	0.219793	0.996048	0.0527788	0.174732	0.860679	0.856507	0.072579
0.701075	0.218282	0.996419	0.0524451	0.175885	0.85819	0.856507	0.072579
0.702921	0.216826	0.996785	0.0521171	0.177188	0.857304	0.856507	0.072579
0.704783	0.215402	0.997173	0.0518098	0.178224	0.855601	0.856507	0.072579
0.706706	0.213997	0.997484	0.0515129	0.179305	0.85398	0.856507	0.072579
0.708602	0.212638	0.997716	0.0512304	0.180447	0.850635	0.856507	0.072579
0.71027	0.211305	0.997971	0.0509583	0.181572	0.848465	0.879986	0.0705977
0.712061	0.21001	0.99811	0.0506953	0.182947	0.846922	0.879986	0.0705977
0.713729	0.208757	0.998293	0.0504515	0.184144	0.845406	0.879986	0.0705977
0.715536	0.207507	0.99842	0.050213	0.185474	0.842439	0.910189	0.0668887
0.717271	0.206297	0.998503	0.0499846	0.186611	0.840278	0.910189	0.0668887
0.718923	0.205113	0.998592	0.0497714	0.188041	0.838066	0.910189	0.0668887
0.720669	0.203957	0.998686	0.0495684	0.189293	0.834989	0.910189	0.0668887
0.722337	0.202829	0.998758	0.0493734	0.190419	0.832963	0.910189	0.0668887
0.723917	0.20172	0.99883	0.0491913	0.191682	0.830284	0.942837	0.0635872
0.725569	0.200636	0.998914	0.0490182	0.193046	0.827255	0.942837	0.0635872
0.727281	0.199584	0.99898	0.048847	0.194066	0.825609	0.946406	0.063658
0.7288	0.198541	0.999036	0.0486922	0.195274	0.823489	0.946406	0.063658
0.730468	0.197532	0.999074	0.0485421	0.196266	0.820642	0.946406	0.063658
0.732214	0.19654	0.999085	0.0483961	0.197441	0.817002	0.946406	0.063658
0.733683	0.195559	0.999157	0.0482636	0.198483	0.813776	0.946406	0.063658
0.735241	0.194594	0.999191	0.0481382	0.199526	0.810692	0.956949	0.0623583
0.736748	0.19366	0.999224	0.0480164	0.200906	0.807918	0.96038	0.0622205
0.738533	0.192741	0.999246	0.0478995	0.201892	0.804482	0.96038	0.0622205
0.739969	0.191837	0.999291	0.0477942	0.203029	0.802028	0.96038	0.0622205
0.741488	0.190955	0.99934	0.0476934	0.204193	0.798849	0.975057	0.0601955
0.742857	0.19009	0.999374	0.0475995	0.205207	0.795392	0.981237	0.0589868
0.744353	0.189233	0.99939	0.0475117	0.206338	0.79263	0.981237	0.0589868
0.745905	0.188411	0.999412	0.047428	0.20733	0.790119	0.981237	0.0589868
0.747457	0.187621	0.99944	0.0473518	0.208921	0.787315	0.992462	0.0568125
0.749031	0.18683	0.999473	0.0472049	0.210101	0.785269	0.993177	0.0566711
0.750412	0.186061	0.999473	0.0472745	0.211165	0.781925	0.993177	0.0566711
0.752002	0.185293	0.999485	0.0471399	0.212596	0.779325	0.993177	0.0566711
0.75346	0.184549	0.999501	0.047077	0.213848	0.776379	0.993177	0.0566711
0.755145	0.18381	0.999523	0.04702	0.214957	0.773218	0.993498	0.0568358
0.756603	0.183098	0.999545	0.0469661	0.216043	0.77013	0.993498	0.0568358
0.758172	0.182388	0.999562	0.0469158	0.216997	0.766896	0.993498	0.0568358
0.759801	0.181698	0.999579	0.0468697	0.218116	0.765064	0.993498	0.0568358
0.761353	0.181007	0.999595	0.046825	0.21948	0.762423	0.993498	0.0568358
0.762877	0.180342	0.999612	0.046784	0.220361	0.760159	0.993498	0.0568358
0.764446	0.179688	0.999629	0.0467472	0.22178	0.75777	0.993498	0.0568358
0.76592	0.179035	0.999656	0.0467125	0.222883	0.755535	0.993498	0.0568358
0.767517	0.178405	0.999662	0.0466791	0.223903	0.752704	0.993498	0.0568358
0.769157	0.177783	0.999667	0.0466503	0.225327	0.749644	0.997633	0.0549655
0.770909	0.177159	0.999684	0.0466219	0.226286	0.747394	0.997633	0.0549655
0.772594	0.176556	0.99969	0.0465958	0.227644	0.745281	0.997938	0.0550109
0.774152	0.175941	0.999695	0.046573	0.228548	0.741922	0.998808	0.0538917
0.775582	0.175331	0.999706	0.046531	0.229612	0.739106	0.998808	0.0538917
0.777206	0.174731	0.999706	0.0465515	0.230826	0.736904	0.998808	0.0538917
0.778614	0.174148	0.999717	0.0465118	0.231896	0.735094	0.998808	0.0538917
0.779999	0.173579	0.999745	0.0464645	0.23296	0.73341	0.99969	0.0526446
0.781568	0.173002	0.999745	0.046479	0.234251	0.731246	0.99969	0.0526446
0.78312	0.17242	0.999745	0.0464947	0.235537	0.729471	0.99969	0.0526446
0.784827	0.17185	0.999751	0.0464507	0.236496	0.72765	0.99969	0.0526446
0.786573	0.171275	0.999756	0.0464391	0.23781	0.725576	0.99969	0.0526446
0.788108	0.170703	0.999778	0.0464286	0.239068	0.723754	0.999778	0.0522983
0.78981	0.17015	0.999784	0.0464182	0.239883	0.721407	0.999778	0.0522983
0.791445	0.16959	0.999795	0.0464092	0.240931	0.719472	0.999778	0.0522983
0.793136	0.169046	0.999806	0.0463999	0.241984	0.717143	0.999778	0.0522983
0.794826	0.168487	0.999812	0.0463915	0.243247	0.715459	0.999778	0.0522983
0.796694	0.167935	0.999817	0.0463836	0.244229	0.712953	1	0.0496732
0.79828	0.167382	0.999823	0.0463657	0.245126	0.7109	1	0.0496732
0.799887	0.166809	0.999823	0.0463707	0.246202	0.708676	1	0.0496732
0.801622	0.166241	0.999823	0.0463773	0.247532	0.70717	1	0.0496732
0.803202	0.165666	0.999828	0.0463556	0.248785	0.705549	1	0.0496732
0.805009	0.165093	0.999828	0.0463603	0.249982	0.704239	1	0.0496732
0.806699	0.164532	0.999834	0.0463517	0.251007	0.702449	1	0.0496732
0.808423	0.163956	0.999839	0.0463482	0.252149	0.700217	1	0.0496732
0.810091	0.163366	0.99985	0.0463412	0.253274	0.697837	1	0.0496732
0.811837	0.162787	0.99985	0.0463448	0.254222	0.696156	1	0.0496732
0.813661	0.162192	0.999861	0.0463325	0.255619	0.693931	1	0.0496732
0.81544	0.161591	0.999861	0.0463351	0.256827	0.691964	1	0.0496732
0.817059	0.160992	0.999861	0.0463381	0.257953	0.689486	1	0.0496732
0.81901	0.160377	0.999873	0.046328	0.259067	0.687805	1	0.0496732
0.820977	0.159745	0.999873	0.0463299	0.260292	0.685851	1	0.0496732
0.823028	0.159115	0.999889	0.0463232	0.261106	0.683367	1	0.0496732
0.825135	0.158465	0.999889	0.0463249	0.262276	0.681476	1	0.0496732
0.827086	0.157817	0.999889	0.0463265	0.263307	0.679427	1	0.0496732
0.829214	0.157149	0.999895	0.0463188	0.264388	0.677659	1	0.0496732
0.831187	0.1565	0.999895	0.0463197	0.265358	0.675402	1	0.0496732
0.83326	0.155829	0.999895	0.0463212	0.26661	0.67342	1	0.0496732
0.835394	0.155137	0.999895	0.0463222	0.267852	0.671706	1	0.0496732
0.837456	0.154451	0.9999	0.0463135	0.268977	0.669832	1	0.0496732
0.839624	0.153739	0.9999	0.0463139	0.270219	0.667546	1	0.0496732
0.84173	0.153001	0.9999	0.0463144	0.271311	0.665525	1	0.0496732
0.843831	0.152253	0.9999	0.0463152	0.272364	0.663289	1	0.0496732
0.84612	0.1515	0.9999	0.0463156	0.273256	0.661604	1	0.0496732
0.848365	0.150722	0.9999	0.0463164	0.274382	0.659657	1	0.0496732
0.850609	0.149916	0.9999	0.046317	0.275562	0.657576	1	0.0496732
0.852644	0.149101	0.9999	0.0463181	0.276887	0.655666	1	0.0496732
0.854911	0.148245	0.999917	0.0463129	0.278106	0.653924	1	0.0496732
0.8573	0.147375	0.999922	0.0463114	0.27901	0.651763	1	0.0496732
0.859811	0.146495	0.999922	0.0463118	0.280041	0.649456	1	0.0496732
0.862272	0.145575	0.999922	0.0463124	0.281221	0.647364	1	0.0496732
0.864921	0.144638	0.999928	0.0463105	0.282236	0.645228	1	0.0496732
0.867648	0.143644	0.999928	0.0463111	0.283206	0.643177	1	0.0496732
0.870314	0.142597	0.999933	0.04631	0.284431	0.640793	1	0.0496732
0.873091	0.141518	0.999939	0.0463088	0.28544	0.638504	1	0.0496732
0.875802	0.140417	0.999939	0.0463093	0.286703	0.636644	1	0.0496732
0.878872	0.139246	0.999945	0.046308	0.287823	0.634896	1	0.0496732
0.881788	0.13805	0.999945	0.0463083	0.289103	0.63282	1	0.0496732
0.885042	0.136807	0.999956	0.0463053	0.290339	0.630635	1	0.0496732
0.888461	0.135499	0.999956	0.0463056	0.291393	0.627925	1	0.0496732
0.891593	0.134126	0.999956	0.046306	0.292551	0.626085	1	0.0496732
0.894664	0.132701	0.999956	0.0463065	0.293876	0.623821	1	0.0496732
0.89784	0.131231	0.999956	0.046307	0.294979	0.621361	1	0.0496732
0.901304	0.129689	0.999956	0.0463075	0.29627	0.61902	1	0.0496732
0.904818	0.128079	0.999961	0.0463047	0.29628	0	1	0.0496732
0.908344	0.126407	0.999967	0.0462969			1	0.0496732
0.912019	0.124645	0.999967	0.0462971			1	0.0496732
0.915483	0.122797	0.999967	0.0462971			1	0.0496732
0.918975	0.120878	0.999967	0.0462973			1	0.0496732
0.922833	0.118867	0.999967	0.0462977			1	0.0496732
0.926491	0.116785	0.999967	0.0462981			1	0.0496732
0.930526	0.114599	0.999967	0.0462985			1	0.0496732
0.934057	0.112337	0.999967	0.0462988			1	0.0496753
0.93797	0.109992	0.999967	0.0462992			1	0.0496753
0.941673	0.107586	0.999967	0.0462996			1	0.0496753
0.945486	0.105104	0.999967	0.0463001			1	0.0496753
0.949366	0.102554	0.999967	0.0463004			1	0.0496753
0.953374	0.0999463	0.999967	0.0463007			1	0.0496753
0.957248	0.0972811	0.999967	0.0463011			1	0.0496753
0.960784	0.0945955	0.999967	0.0463015			1	0.0496753
0.964554	0.0919146	0.999967	0.046302			1	0.0496753
0.968295	0.0891948	0.999967	0.0463024			1	0.0496753
0.97151	0.0864832	0.999967	0.0463028			1	0.0496753
0.974569	0.0837941	0.999967	0.0463032			1	0.0496753
0.977784	0.081122	0.999967	0.0463036			1	0.0496753
0.980484	0.0785018	0.999967	0.0463039			1	0.0496753
0.98305	0.0759554	0.999967	0.0463042			1	0.0496753
0.985478	0.0734589	0.999972	0.0462952			1	0.0496753
0.987562	0.0710325	0.999972	0.0462952			1	0.0504222
0.989496	0.0686909	0.999972	0.0462953
0.991314	0.0664456	0.999972	0.0462953
0.992894	0.0642863	0.999972	0.0462954
0.994208	0.062224	0.999972	0.0462953
0.995272	0.0602687	0.999972	0.0462954
0.996236	0.0584286	0.999972	0.0462955
0.997084	0.0566924	0.999972	0.0462954
0.997733	0.0550643	0.999972	0.0462954
0.998448	0.0535479	0.999972	0.0462955
0.998925	0.0521549	0.999972	0.0462956
0.999279	0.0508761	0.999972	0.0462957
0.99949	0.0497196	0.999972	0.0462959
0.999684	0.0486854	0.999972	0.0462961
0.999823	0.0477765	0.999972	0.0462964
0.9999	0.0469955	0.999972	0.0462965
0.999945	0.0463417	0.999972	0.0462966
0.999967	0.04581	0.999972	0.0462966
0.999972	0.04509	0.999978	0.0462951
0.999972	0.0453967	0.999983	0.046296
0.999983	0.0446706	0.999983	0.0462959
0.999983	0.0447464	0.999983	0.0462959
0.999983	0.0448789	0.999983	0.0462957
0.999994	0.0446035	0.999983	0.0462956
0.999994	0.0446139	0.999983	0.0462955
0.999994	0.0446321	0.999983	0.0462955
1	0.0445698	0.999983	0.0462955
1	0.0445698	0.999983	0.0462956
1	0.0445698	0.999983	0.0462954
1	0.0445708	0.999983	0.0462954
1	0.0445757	0.999983	0.0462953
1	0.0445825	0.999983	0.0462953
1	0.0445895	0.999983	0.0462953
1	0.0445958	0.999983	0.0462952
0.616285	0	0.999983	0.0462951
		0.999993	0

## Sheet: methodology
to separate scores into CpG/non
RefSeq and CAGE data was extracted from the pppBenchmark .jar file
CpG track was downloaded from UCSC Genome Browser hg18
anything within 5k of the edge of an island was counted as CpG
same procedure followed for predictions, except:
CpG: within 5.5k
non: further than 4.5k
ie some on the edge could be both
as tolerance for pppB is 500bp
limitations:
for whole genome predictions, vastly more non than CpG predictions

## Sheet: hg18 cpg graph
Profisi Ensemble		ARTS		EP3		ProSOM
0	1	0	1	2.52841e-05	0.5	0	0.860253
0.000176989	1	0.000164347	1	2.52841e-05	0.5	0.431183	0.860253
0.0157267	0.968198	0.000164347	1	2.52841e-05	0.5	0.431183	0.860253
0.0731343	0.964657	0.000164347	1	2.52841e-05	0.5	0.431183	0.860253
0.160251	0.948393	0.000164347	1	2.52841e-05	0.5	0.431183	0.860253
0.250528	0.939522	0.000164347	1	2.52841e-05	0.5	0.431183	0.860253
0.323081	0.932534	0.000164347	1	2.52841e-05	0.5	0.431183	0.860253
0.377429	0.921503	0.000164347	1	2.52841e-05	0.5	0.431183	0.860253
0.4171	0.913189	0.000164347	1	2.52841e-05	0.5	0.431183	0.860253
0.446619	0.90528	0.000265483	1	2.52841e-05	0.5	0.431183	0.860253
0.471536	0.897941	0.000278125	1	2.52841e-05	0.5	0.431183	0.860253
0.490752	0.890873	0.000278125	1	2.52841e-05	0.5	0.431183	0.860253
0.505531	0.884029	0.000316052	1	2.52841e-05	0.5	0.431183	0.860253
0.519071	0.874749	0.000316052	1	2.52841e-05	0.5	0.431183	0.860253
0.529563	0.86747	0.000341336	1	2.52841e-05	0.5	0.431183	0.860253
0.538868	0.860196	0.000341336	1	2.52841e-05	0.5	0.431183	0.860253
0.548097	0.851438	0.000341336	1	3.79262e-05	0.666667	0.431183	0.860253
0.554595	0.844656	0.000442472	1	3.79262e-05	0.666667	0.431183	0.860253
0.560941	0.838329	0.000442472	1	3.79262e-05	0.666667	0.431183	0.860253
0.566327	0.832545	0.000442472	1	3.79262e-05	0.666667	0.431183	0.860253
0.572306	0.827701	0.000657387	1	3.79262e-05	0.666667	0.431183	0.860253
0.577768	0.822082	0.000771166	1	3.79262e-05	0.666667	0.431183	0.860253
0.582243	0.816899	0.000935513	1	3.79262e-05	0.666667	0.431183	0.860253
0.58625	0.81211	0.001201	1	3.79262e-05	0.666667	0.431183	0.860253
0.590448	0.808333	0.00125156	1	3.79262e-05	0.666667	0.431183	0.860253
0.593962	0.803679	0.00127685	0.965517	3.79262e-05	0.666667	0.431183	0.860253
0.597641	0.800367	0.00131477	0.967742	3.79262e-05	0.666667	0.431183	0.860253
0.600991	0.796596	0.00137799	0.969697	3.79262e-05	0.666667	0.431183	0.860253
0.603646	0.793703	0.00155497	0.972973	3.79262e-05	0.666667	0.587098	0.759795
0.608058	0.788728	0.00155497	0.972973	3.79262e-05	0.666667	0.587098	0.759795
0.608437	0.786608	0.00187103	0.976744	3.79262e-05	0.666667	0.587098	0.759795
0.609006	0.785585	0.00190895	0.977273	3.79262e-05	0.666667	0.587098	0.759795
0.60979	0.784308	0.00218708	0.978723	3.79262e-05	0.666667	0.587098	0.759795
0.610827	0.78236	0.00241463	0.981132	7.58524e-05	0.75	0.587098	0.759795
0.611914	0.780468	0.00274333	0.967213	7.58524e-05	0.75	0.587098	0.759795
0.612774	0.779321	0.00305938	0.969697	7.58524e-05	0.75	0.587098	0.759795
0.613545	0.777671	0.00308466	0.971429	7.58524e-05	0.75	0.587098	0.759795
0.614455	0.776861	0.00335015	0.974026	7.58524e-05	0.75	0.587098	0.759795
0.615226	0.775543	0.0040581	0.977273	7.58524e-05	0.75	0.587098	0.759795
0.615997	0.77424	0.00432359	0.968085	0.000139063	0.8	0.587098	0.759795
0.616882	0.773397	0.00452586	0.960784	0.000139063	0.8	0.587098	0.759795
0.617666	0.772677	0.0050189	0.964286	0.000139063	0.8	0.587098	0.759795
0.618323	0.771363	0.00553722	0.960317	0.000139063	0.8	0.587098	0.759795
0.618968	0.77025	0.00620725	0.964539	0.000139063	0.8	0.587098	0.759795
0.619777	0.769453	0.00758524	0.969697	0.000139063	0.8	0.587098	0.759795
0.62027	0.768341	0.00806564	0.96648	0.000139063	0.8	0.587098	0.759795
0.620548	0.767978	0.00873567	0.964467	0.000189631	0.833333	0.587098	0.759795
0.621092	0.767322	0.00938041	0.958525	0.000189631	0.833333	0.587098	0.759795
0.621522	0.766743	0.0100884	0.961864	0.000189631	0.833333	0.587098	0.759795
0.62204	0.766265	0.0110112	0.96139	0.000189631	0.833333	0.587098	0.759795
0.622685	0.765756	0.0120352	0.957447	0.000189631	0.833333	0.587098	0.759795
0.623178	0.765202	0.0129581	0.954397	0.000189631	0.833333	0.587098	0.759795
0.623532	0.764582	0.0138178	0.954683	0.000328694	0.857143	0.587098	0.759795
0.623974	0.764124	0.0149682	0.948649	0.000328694	0.857143	0.587098	0.759795
0.624417	0.763698	0.015929	0.949749	0.00036662	0.875	0.587098	0.759795
0.625024	0.763448	0.0169151	0.954128	0.00036662	0.875	0.587098	0.759795
0.625681	0.763177	0.0178759	0.955032	0.000467756	0.888889	0.587098	0.759795
0.62668	0.762654	0.0187608	0.953815	0.000467756	0.888889	0.587098	0.759795
0.627362	0.762166	0.0201009	0.944649	0.000467756	0.888889	0.587098	0.759795
0.627868	0.761247	0.0217317	0.948542	0.000467756	0.888889	0.587098	0.759795
0.62845	0.760844	0.023274	0.952532	0.000467756	0.888889	0.587098	0.759795
0.628993	0.760351	0.0249175	0.953556	0.000467756	0.888889	0.587098	0.759795
0.629499	0.759423	0.0267253	0.954907	0.000467756	0.888889	0.587098	0.759795
0.629979	0.758793	0.0287101	0.955882	0.000467756	0.888889	0.587098	0.759795
0.630624	0.75795	0.0302272	0.95365	0.000581535	0.9	0.587098	0.759795
0.631244	0.757243	0.032528	0.952941	0.000581535	0.9	0.587098	0.759795
0.631812	0.756624	0.0342853	0.956219	0.000581535	0.9	0.587098	0.759795
0.63247	0.756037	0.0360046	0.957407	0.000745882	0.916667	0.587098	0.759795
0.633165	0.755087	0.038394	0.956447	0.000847018	0.923077	0.587098	0.759795
0.63381	0.754663	0.0402271	0.95469	0.000847018	0.923077	0.587098	0.759795
0.634455	0.75405	0.0427681	0.956941	0.000847018	0.923077	0.587098	0.759795
0.634821	0.753423	0.0455746	0.954764	0.000847018	0.923077	0.587098	0.759795
0.635327	0.752943	0.0488489	0.954001	0.000847018	0.923077	0.708904	0.7056
0.635769	0.752224	0.0521106	0.953693	0.000847018	0.923077	0.708904	0.7056
0.636225	0.751382	0.0551573	0.953829	0.000910229	0.928571	0.708904	0.7056
0.636806	0.750823	0.0576605	0.953713	0.000910229	0.928571	0.708904	0.7056
0.637539	0.750232	0.0610865	0.954524	0.000986081	0.933333	0.708904	0.7056
0.638083	0.749414	0.0641585	0.95662	0.000986081	0.933333	0.708904	0.7056
0.63869	0.748538	0.0673822	0.95698	0.000986081	0.933333	0.708904	0.7056
0.639512	0.747767	0.0708967	0.957891	0.00107458	0.9375	0.708904	0.7056
0.639992	0.7467	0.0740193	0.955926	0.00121364	0.944444	0.708904	0.7056
0.640245	0.745796	0.0783555	0.953184	0.00121364	0.944444	0.708904	0.7056
0.640902	0.744895	0.082717	0.952549	0.00121364	0.944444	0.708904	0.7056
0.64142	0.744083	0.0865602	0.952627	0.00121364	0.944444	0.708904	0.7056
0.642116	0.74341	0.090947	0.953899	0.00121364	0.944444	0.708904	0.7056
0.642748	0.742377	0.0959533	0.954097	0.00132742	0.95	0.708904	0.7056
0.643279	0.7414	0.10163	0.954809	0.00132742	0.95	0.708904	0.7056
0.644139	0.740241	0.106598	0.954621	0.00132742	0.95	0.708904	0.7056
0.64472	0.739375	0.110517	0.952826	0.00139063	0.952381	0.708904	0.7056
0.645365	0.73822	0.116509	0.952281	0.00146648	0.954545	0.708904	0.7056
0.646073	0.737225	0.121111	0.951565	0.00168139	0.96	0.708904	0.7056
0.646869	0.736382	0.125687	0.952363	0.00168139	0.96	0.708904	0.7056
0.647425	0.735172	0.13063	0.952698	0.00188367	0.962963	0.708904	0.7056
0.648184	0.734127	0.135637	0.953104	0.00201009	0.964286	0.708904	0.7056
0.648715	0.733081	0.142438	0.952713	0.00208594	0.965517	0.708904	0.7056
0.649511	0.731598	0.148683	0.951512	0.00243992	0.969697	0.708904	0.7056
0.649979	0.730361	0.154511	0.951011	0.00251577	0.942857	0.708904	0.7056
0.650662	0.729034	0.161717	0.951102	0.00281918	0.948718	0.708904	0.7056
0.651307	0.72783	0.167078	0.949059	0.00302145	0.95122	0.708904	0.7056
0.651926	0.726643	0.173626	0.948653	0.00332486	0.955556	0.708904	0.7056
0.652647	0.725321	0.179113	0.946978	0.00340072	0.956522	0.708904	0.7056
0.653317	0.723914	0.185396	0.945924	0.00348921	0.957447	0.708904	0.7056
0.65429	0.722425	0.190946	0.943934	0.00384319	0.960784	0.708904	0.7056
0.654985	0.72133	0.197772	0.942968	0.00409603	0.962264	0.708904	0.7056
0.655757	0.719839	0.203626	0.941156	0.00419717	0.963636	0.708904	0.7056
0.656642	0.718386	0.21135	0.939437	0.00419717	0.963636	0.708904	0.7056
0.657185	0.717247	0.218923	0.938472	0.00432359	0.964912	0.708904	0.7056
0.657653	0.715939	0.22599	0.937856	0.00446265	0.966102	0.708904	0.7056
0.658348	0.714525	0.233916	0.937518	0.00457643	0.967213	0.708904	0.7056
0.659107	0.713095	0.241008	0.936674	0.0050189	0.970149	0.708904	0.7056
0.659625	0.711843	0.248088	0.935617	0.00510739	0.956522	0.708904	0.7056
0.660485	0.710365	0.253916	0.935043	0.00523381	0.957746	0.708904	0.7056
0.661155	0.708902	0.262007	0.934214	0.00543609	0.96	0.708904	0.7056
0.661863	0.707218	0.269377	0.931986	0.00568893	0.962025	0.708904	0.7056
0.662457	0.706393	0.277519	0.931228	0.00596705	0.963855	0.708904	0.7056
0.662975	0.70495	0.284206	0.929653	0.00618197	0.965116	0.708904	0.7056
0.663759	0.703738	0.292373	0.928324	0.00677615	0.967391	0.708904	0.7056
0.664341	0.702317	0.299946	0.928135	0.00682672	0.967742	0.708904	0.7056
0.665339	0.701107	0.307746	0.927203	0.00699106	0.96875	0.708904	0.7056
0.665933	0.700063	0.31571	0.926125	0.00730711	0.970297	0.708904	0.7056
0.666654	0.698587	0.322853	0.924717	0.00749674	0.971154	0.708904	0.7056
0.667488	0.697585	0.330236	0.923452	0.00774959	0.962963	0.708904	0.7056
0.668108	0.696234	0.338264	0.922419	0.00797714	0.964286	0.708904	0.7056
0.668955	0.694669	0.345634	0.921304	0.00865981	0.968	0.708904	0.7056
0.669764	0.693031	0.35308	0.920644	0.00884945	0.96875	0.708904	0.7056
0.670573	0.691413	0.360451	0.919166	0.009077	0.962406	0.708904	0.7056
0.671572	0.690218	0.368504	0.917724	0.00927928	0.963768	0.708904	0.7056
0.672444	0.689014	0.375874	0.916253	0.0096459	0.965035	0.708904	0.7056
0.673468	0.687379	0.384597	0.914968	0.00975967	0.965517	0.708904	0.7056
0.674378	0.685738	0.391221	0.913178	0.010101	0.966667	0.708904	0.7056
0.675364	0.683968	0.398238	0.911841	0.0102906	0.96129	0.708904	0.7056
0.676237	0.682386	0.404849	0.910463	0.0108469	0.96319	0.708904	0.7056
0.676717	0.680575	0.413117	0.909811	0.0114537	0.965116	0.708904	0.7056
0.677754	0.678776	0.420071	0.907897	0.011972	0.96648	0.708904	0.7056
0.678879	0.677083	0.426809	0.906656	0.0124272	0.962766	0.708904	0.7056
0.67989	0.675609	0.433977	0.905933	0.0128823	0.964103	0.708904	0.7056
0.680674	0.673836	0.440728	0.904267	0.0133627	0.965174	0.708904	0.7056
0.681331	0.671423	0.447769	0.90287	0.0141212	0.961722	0.708904	0.7056
0.682027	0.669792	0.455001	0.90142	0.0149176	0.963636	0.708904	0.7056
0.682747	0.66773	0.462561	0.90041	0.0157141	0.961207	0.708904	0.7056
0.683556	0.665862	0.468831	0.899278	0.0164473	0.963115	0.708904	0.7056
0.684555	0.664151	0.474722	0.897911	0.0170036	0.96063	0.772936	0.608277
0.685541	0.662377	0.481979	0.896364	0.0175472	0.961977	0.772936	0.608277
0.686237	0.660127	0.488818	0.894884	0.0179391	0.962963	0.772936	0.608277
0.687096	0.657912	0.495164	0.893201	0.0183436	0.960573	0.772936	0.608277
0.68807	0.656306	0.50208	0.891175	0.0186091	0.961268	0.772936	0.608277
0.688689	0.654036	0.508653	0.889669	0.0192791	0.959459	0.772936	0.608277
0.689549	0.652134	0.514494	0.887833	0.0198733	0.961165	0.772936	0.608277
0.690421	0.650027	0.520588	0.886512	0.020556	0.95679	0.772936	0.608277
0.69123	0.648133	0.527035	0.884984	0.0213145	0.952381	0.772936	0.608277
0.692343	0.646298	0.533457	0.883507	0.0221995	0.941341	0.772936	0.608277
0.693127	0.643971	0.539601	0.88152	0.0227051	0.94086	0.772936	0.608277
0.694214	0.642064	0.545948	0.879553	0.0229833	0.942257	0.772936	0.608277
0.695086	0.639859	0.551447	0.877821	0.0238303	0.941476	0.772936	0.608277
0.695819	0.637991	0.556504	0.876176	0.0243233	0.943069	0.772936	0.608277
0.696818	0.635702	0.56151	0.8744	0.0251451	0.944578	0.772936	0.608277
0.69769	0.633422	0.566744	0.872525	0.0258277	0.946262	0.772936	0.608277
0.698815	0.631516	0.572205	0.870558	0.0266621	0.948081	0.772936	0.608277
0.699498	0.62955	0.577477	0.869076	0.0273321	0.949782	0.772936	0.608277
0.700459	0.627444	0.583507	0.867716	0.0281665	0.949367	0.772936	0.608277
0.701521	0.625412	0.588374	0.866064	0.0290135	0.95082	0.772936	0.608277
0.702241	0.62307	0.593633	0.864132	0.0299111	0.948617	0.772936	0.608277
0.703152	0.62085	0.598804	0.862268	0.030834	0.950096	0.772936	0.608277
0.704049	0.618623	0.603747	0.860419	0.0314408	0.947761	0.772936	0.608277
0.704808	0.617	0.608121	0.858297	0.0327682	0.94955	0.772936	0.608277
0.705743	0.615014	0.613671	0.856294	0.0339313	0.951473	0.772936	0.608277
0.706717	0.613044	0.617944	0.854412	0.0346519	0.951096	0.772936	0.608277
0.707829	0.611509	0.62204	0.852641	0.0356759	0.949511	0.772936	0.608277
0.708727	0.609665	0.625947	0.850819	0.0363839	0.949287	0.772936	0.608277
0.709536	0.607705	0.630156	0.849026	0.036978	0.948758	0.772936	0.608277
0.71061	0.605362	0.635036	0.847369	0.0374964	0.949618	0.772936	0.608277
0.711597	0.603477	0.638627	0.845332	0.0382043	0.950525	0.772936	0.608277
0.712684	0.601909	0.642609	0.842999	0.0397846	0.949857	0.772936	0.608277
0.713607	0.599862	0.646401	0.840895	0.0410488	0.94993	0.772936	0.608277
0.714466	0.597848	0.650497	0.838594	0.0421486	0.948579	0.772936	0.608277
0.715516	0.596131	0.654391	0.836698	0.0430589	0.948684	0.772936	0.608277
0.716325	0.593891	0.657476	0.834714	0.0437668	0.944659	0.772936	0.608277
0.717526	0.592072	0.660548	0.832467	0.0450184	0.94625	0.772936	0.608277
0.718512	0.59054	0.664391	0.83039	0.0456505	0.946078	0.772936	0.608277
0.719447	0.588505	0.667754	0.828122	0.0468262	0.947431	0.772936	0.608277
0.720585	0.586754	0.671155	0.826067	0.0478502	0.948837	0.772936	0.608277
0.721154	0.585417	0.674138	0.82385	0.0493799	0.950282	0.772936	0.608277
0.721521	0.584633	0.676768	0.821415	0.0507452	0.950927	0.772936	0.608277
0.72214	0.583404	0.67984	0.819468	0.0521864	0.950959	0.772936	0.608277
0.722848	0.58169	0.682596	0.816981	0.0535771	0.950413	0.772936	0.608277
0.723708	0.579739	0.685137	0.814806	0.0543482	0.948328	0.772936	0.608277
0.724618	0.577703	0.688247	0.812497	0.0552585	0.947628	0.772936	0.608277
0.725515	0.576022	0.691066	0.810157	0.0566997	0.949038	0.772936	0.608277
0.726312	0.574082	0.69367	0.807928	0.0580776	0.947467	0.772936	0.608277
0.727399	0.57186	0.696047	0.80542	0.059759	0.948718	0.772936	0.608277
0.728145	0.569762	0.698891	0.803035	0.0608463	0.94826	0.772936	0.608277
0.729106	0.567543	0.701546	0.80057	0.0619588	0.948427	0.772936	0.608277
0.730282	0.565402	0.703973	0.798176	0.063362	0.948173	0.772936	0.608277
0.731002	0.563574	0.706641	0.795575	0.0647527	0.948548	0.772936	0.608277
0.731976	0.5616	0.708752	0.79276	0.0661306	0.947623	0.772936	0.608277
0.733038	0.559505	0.711217	0.790008	0.067673	0.947327	0.772936	0.608277
0.733897	0.557459	0.713341	0.787375	0.0691647	0.947652	0.772936	0.608277
0.734769	0.555334	0.715212	0.784666	0.0709599	0.946816	0.772936	0.608277
0.735692	0.552966	0.717741	0.781784	0.0725022	0.945335	0.825223	0.533015
0.736249	0.550708	0.719738	0.779148	0.073994	0.945753	0.825223	0.533015
0.737146	0.548956	0.721875	0.776183	0.0753214	0.944522	0.825223	0.533015
0.738208	0.547078	0.724213	0.773342	0.0767247	0.944979	0.825223	0.533015
0.739219	0.545415	0.726097	0.770544	0.0786589	0.944482	0.825223	0.533015
0.740117	0.543325	0.728411	0.767577	0.0800748	0.944954	0.825223	0.533015
0.74128	0.541407	0.730231	0.764549	0.0813264	0.943481	0.825223	0.533015
0.74214	0.539548	0.732254	0.761354	0.0826538	0.942695	0.825223	0.533015
0.742822	0.53745	0.734352	0.758183	0.0842594	0.940923	0.868497	0.484743
0.743758	0.53566	0.736413	0.755011	0.0858902	0.941212	0.868497	0.484743
0.74458	0.534113	0.738764	0.751838	0.0878497	0.941452	0.868497	0.484743
0.745389	0.532321	0.740572	0.74882	0.0892656	0.941042	0.868497	0.484743
0.746021	0.530628	0.742696	0.745596	0.090947	0.940323	0.868497	0.484743
0.746602	0.528742	0.744453	0.742396	0.0933111	0.941304	0.868497	0.484743
0.747285	0.526939	0.746552	0.738941	0.0950557	0.939926	0.868497	0.484743
0.748069	0.525393	0.748878	0.735366	0.0968509	0.938765	0.868497	0.484743
0.748676	0.523535	0.750951	0.731852	0.0990632	0.937816	0.868497	0.484743
0.749674	0.521762	0.753556	0.728324	0.101086	0.936759	0.868497	0.484743
0.75037	0.52021	0.75554	0.724716	0.103349	0.936538	0.868497	0.484743
0.751128	0.518458	0.757677	0.721053	0.105536	0.936941	0.868497	0.484743
0.751849	0.516855	0.759763	0.717419	0.106952	0.935365	0.868497	0.484743
0.75243	0.515225	0.76133	0.713668	0.109493	0.933933	0.868497	0.484743
0.7531	0.513771	0.76353	0.709918	0.111415	0.934008	0.868497	0.484743
0.753745	0.511979	0.765186	0.706119	0.114031	0.934307	0.868497	0.484743
0.754542	0.510421	0.767525	0.702173	0.116219	0.93297	0.868497	0.484743
0.754946	0.508734	0.770053	0.698038	0.118469	0.932349	0.868497	0.484743
0.75549	0.506829	0.772127	0.693825	0.120972	0.933173	0.868497	0.484743
0.755983	0.505079	0.774529	0.689701	0.123639	0.932685	0.868497	0.484743
0.756729	0.503453	0.776943	0.685597	0.126623	0.931844	0.868497	0.484743
0.757525	0.501803	0.779383	0.681336	0.129632	0.931391	0.868497	0.484743
0.758246	0.500284	0.782	0.677192	0.131617	0.930711	0.868497	0.484743
0.758941	0.498998	0.784453	0.672685	0.133892	0.931071	0.868497	0.484743
0.759447	0.497522	0.786716	0.668093	0.135864	0.930353	0.868497	0.484743
0.760155	0.496394	0.788903	0.663318	0.137824	0.929348	0.868497	0.484743
0.760749	0.495085	0.791014	0.658765	0.140276	0.929714	0.868497	0.484743
0.761166	0.493535	0.793214	0.654017	0.142906	0.930709	0.868497	0.484743
0.761798	0.492133	0.795982	0.649506	0.145004	0.93152	0.868497	0.484743
0.762152	0.490649	0.798675	0.644812	0.147318	0.931675	0.868497	0.484743
0.762671	0.489364	0.801178	0.639976	0.15058	0.930526	0.868497	0.484743
0.763265	0.488086	0.803631	0.635037	0.153007	0.929973	0.868497	0.484743
0.763821	0.486631	0.805995	0.630034	0.155889	0.929248	0.868497	0.484743
0.764352	0.484964	0.809117	0.62498	0.157963	0.929029	0.868497	0.484743
0.765047	0.483672	0.811583	0.619741	0.160327	0.929368	0.868497	0.484743
0.765477	0.482426	0.814516	0.614455	0.163095	0.928331	0.868497	0.484743
0.766033	0.481187	0.817524	0.609198	0.165156	0.928022	0.868497	0.484743
0.76645	0.479788	0.82023	0.60397	0.167722	0.928032	0.868497	0.484743
0.766994	0.478548	0.822948	0.598601	0.170238	0.927456	0.868497	0.484743
0.767651	0.477311	0.825653	0.593086	0.172804	0.927051	0.868497	0.484743
0.76817	0.476129	0.828839	0.587472	0.176218	0.927287	0.868497	0.484743
0.768473	0.474733	0.831671	0.581883	0.178304	0.925548	0.868497	0.484743
0.769004	0.4736	0.834983	0.576136	0.180364	0.925435	0.899319	0.42787
0.769497	0.472254	0.838384	0.570259	0.183184	0.924356	0.899319	0.42787
0.769497	0.472254	0.841026	0.564373	0.186559	0.923603	0.899319	0.42787
0.769497	0.472254	0.844212	0.558324	0.188607	0.923273	0.899319	0.42787
0.769497	0.472254	0.847069	0.552262	0.191249	0.923077	0.899319	0.42787
0.769497	0.472254	0.850229	0.546276	0.194233	0.922853	0.899319	0.42787
0.769497	0.472254	0.853124	0.540342	0.197229	0.921375	0.899319	0.42787
0.769497	0.472254	0.856487	0.534147	0.199833	0.920877	0.899319	0.42787
0.769497	0.472254	0.860014	0.527938	0.202526	0.920736	0.899319	0.42787
0.769497	0.472254	0.863225	0.521695	0.204422	0.920592	0.899319	0.42787
0.769497	0.472254	0.866525	0.515374	0.207254	0.92055	0.899319	0.42787
0.769497	0.472254	0.869863	0.508993	0.209985	0.919944	0.899319	0.42787
0.769497	0.472254	0.873327	0.502575	0.212222	0.919048	0.899319	0.42787
0.769497	0.472254	0.876664	0.496332	0.214308	0.917236	0.899319	0.42787
0.769497	0.472254	0.880128	0.489927	0.216407	0.916859	0.899319	0.42787
0.769497	0.472254	0.883213	0.483521	0.218834	0.916918	0.899319	0.42787
0.769497	0.472254	0.886348	0.477174	0.221299	0.916605	0.899319	0.42787
0.769497	0.472254	0.890128	0.470829	0.224308	0.915755	0.899319	0.42787
0.769497	0.472254	0.893099	0.464581	0.227064	0.916278	0.899319	0.42787
0.769497	0.472254	0.896537	0.45812	0.230124	0.915786	0.899319	0.42787
0.769497	0.472254	0.89966	0.451741	0.233233	0.915901	0.899319	0.42787
0.769497	0.472254	0.902492	0.445283	0.235737	0.916011	0.899319	0.42787
0.769497	0.472254	0.906171	0.439101	0.238278	0.915768	0.899319	0.42787
0.769497	0.472254	0.90923	0.432788	0.241413	0.91514	0.899319	0.42787
0.769497	0.472254	0.912555	0.426422	0.244106	0.914249	0.922378	0.39708
0.769497	0.472254	0.915703	0.42017	0.247304	0.913023	0.922378	0.39708
0.769497	0.472254	0.918762	0.413992	0.250212	0.912207	0.922378	0.39708
0.769497	0.472254	0.921935	0.407872	0.253587	0.912267	0.922378	0.39708
0.769497	0.472254	0.924944	0.401846	0.25647	0.911934	0.922378	0.39708
0.769497	0.472254	0.927966	0.395856	0.259188	0.910776	0.922378	0.39708
0.769497	0.472254	0.930595	0.389931	0.262007	0.910268	0.922378	0.39708
0.769497	0.472254	0.933692	0.383996	0.265471	0.909354	0.922378	0.39708
0.769497	0.472254	0.936486	0.378172	0.268303	0.908105	0.922378	0.39708
0.769497	0.472254	0.939394	0.372339	0.271299	0.90766	0.922378	0.39708
0.769497	0.472254	0.942314	0.366664	0.274421	0.907454	0.922378	0.39708
0.769497	0.472254	0.945171	0.360989	0.277367	0.907129	0.922378	0.39708
0.769497	0.472254	0.947637	0.355392	0.279693	0.905955	0.922378	0.39708
0.769497	0.472254	0.950216	0.349892	0.283195	0.905192	0.922378	0.39708
0.769497	0.472254	0.952618	0.3445	0.285281	0.904307	0.922378	0.39708
0.769497	0.472254	0.955083	0.339242	0.287898	0.903779	0.922378	0.39708
0.769497	0.472254	0.957245	0.333946	0.290742	0.903041	0.922378	0.39708
0.769497	0.472254	0.959684	0.328779	0.292993	0.902902	0.922378	0.39708
0.769497	0.472254	0.961821	0.323723	0.295698	0.902427	0.922378	0.39708
0.769497	0.472254	0.964021	0.318743	0.298315	0.902105	0.931796	0.371937
0.769497	0.472254	0.966574	0.313886	0.300654	0.900953	0.931796	0.371937
0.769497	0.472254	0.968117	0.30915	0.304054	0.899526	0.931796	0.371937
0.769497	0.472254	0.969798	0.304473	0.306937	0.898527	0.931796	0.371937
0.769497	0.472254	0.971833	0.299886	0.310818	0.898102	0.931796	0.371937
0.769497	0.472254	0.97354	0.295388	0.313662	0.897052	0.931796	0.371937
0.769497	0.472254	0.974994	0.290992	0.316772	0.896232	0.942428	0.351625
0.769497	0.472254	0.976562	0.286609	0.319528	0.89627	0.942428	0.351625
0.769497	0.472254	0.978117	0.282371	0.322727	0.895109	0.942428	0.351625
0.769497	0.472254	0.979431	0.278167	0.324787	0.893974	0.942428	0.351625
0.769497	0.472254	0.980784	0.274108	0.327973	0.894101	0.942428	0.351625
0.769497	0.472254	0.982339	0.270155	0.330362	0.89341	0.942428	0.351625
0.769497	0.472254	0.983578	0.266299	0.333308	0.892009	0.942428	0.351625
0.769497	0.472254	0.984602	0.262557	0.336317	0.891911	0.942428	0.351625
0.769497	0.472254	0.985727	0.258862	0.339654	0.8912	0.942428	0.351625
0.769497	0.472254	0.986789	0.255256	0.343295	0.890736	0.942428	0.351625
0.769497	0.472254	0.987762	0.251723	0.346241	0.890714	0.942428	0.351625
0.769497	0.472254	0.988609	0.248353	0.349224	0.889843	0.942428	0.351625
0.769497	0.472254	0.989457	0.245022	0.35174	0.88926	0.942428	0.351625
0.769497	0.472254	0.990114	0.2418	0.355027	0.888617	0.942428	0.351625
0.769497	0.472254	0.990658	0.238703	0.358238	0.887299	0.951556	0.333926
0.769497	0.472254	0.991378	0.235655	0.361588	0.886362	0.951556	0.333926
0.769497	0.472254	0.992124	0.232718	0.364445	0.885504	0.951556	0.333926
0.769497	0.472254	0.992718	0.229865	0.367619	0.885274	0.962377	0.31569
0.769497	0.472254	0.993325	0.227069	0.370324	0.885317	0.962377	0.31569
0.769497	0.472254	0.993843	0.22434	0.373244	0.883954	0.969229	0.301369
0.769497	0.472254	0.993995	0.221688	0.376127	0.882297	0.969229	0.301369
0.769497	0.472254	0.994362	0.219134	0.378529	0.881595	0.969229	0.301369
0.769497	0.472254	0.994754	0.216683	0.380969	0.880966	0.974096	0.288767
0.769497	0.472254	0.995133	0.21424	0.383548	0.88004	0.974096	0.288767
0.769497	0.472254	0.995436	0.211958	0.386556	0.87894	0.974096	0.288767
0.769497	0.472254	0.99579	0.209733	0.388756	0.877045	0.974096	0.288767
0.769497	0.472254	0.996056	0.207592	0.39174	0.87513	0.974096	0.288767
0.769497	0.472254	0.99641	0.205492	0.394357	0.873426	0.974096	0.288767
0.769497	0.472254	0.996688	0.203466	0.397327	0.872918	0.974096	0.288767
0.769497	0.472254	0.997004	0.201484	0.399641	0.872071	0.974096	0.288767
0.769497	0.472254	0.997168	0.199574	0.402043	0.871232	0.974096	0.288767
0.769497	0.472254	0.997345	0.19773	0.404559	0.868898	0.974096	0.288767
0.769497	0.472254	0.997585	0.195974	0.4071	0.867494	0.974096	0.288767
0.769497	0.472254	0.997699	0.194259	0.410172	0.866819	0.974096	0.288767
0.769497	0.472254	0.9978	0.192561	0.412877	0.86633	0.974096	0.288767
0.769497	0.472254	0.997901	0.190968	0.415911	0.865058	0.974096	0.288767
0.769497	0.472254	0.998066	0.18944	0.418414	0.864214	0.974096	0.288767
0.769497	0.472254	0.998154	0.187964	0.421613	0.863341	0.974096	0.288767
0.769497	0.472254	0.998243	0.186532	0.424394	0.862095	0.980809	0.268895
0.769497	0.472254	0.998306	0.185161	0.426935	0.861375	0.980809	0.268895
0.769497	0.472254	0.998407	0.183816	0.429805	0.859954	0.980809	0.268895
0.769497	0.472254	0.998559	0.182536	0.432877	0.85795	0.980809	0.268895
0.769497	0.472254	0.998635	0.181307	0.435165	0.857714	0.980809	0.268895
0.769497	0.472254	0.998673	0.18014	0.437845	0.856607	0.980809	0.268895
0.769497	0.472254	0.998736	0.178995	0.440096	0.855589	0.984476	0.26082
0.769497	0.472254	0.998761	0.177932	0.442763	0.853556	0.984476	0.26082
0.769497	0.472254	0.998799	0.176893	0.445114	0.852208	0.984476	0.26082
0.769497	0.472254	0.998824	0.175891	0.447466	0.850932	0.988761	0.251668
0.769497	0.472254	0.99885	0.174936	0.450513	0.849586	0.988761	0.251668
0.769497	0.472254	0.998887	0.174027	0.45275	0.848161	0.988761	0.251668
0.769497	0.472254	0.998925	0.173172	0.455317	0.847065	0.988761	0.251668
0.769497	0.472254	0.998951	0.172338	0.457959	0.846028	0.988761	0.251668
0.769497	0.472254	0.998963	0.170077	0.46026	0.843981	0.992541	0.243535
0.769497	0.472254	0.998963	0.170794	0.462813	0.842687	0.992541	0.243535
0.769497	0.472254	0.998963	0.17155	0.465051	0.841714	0.993553	0.238627
0.769497	0.472254	0.999001	0.168105	0.468616	0.840309	0.993553	0.238627
0.769497	0.472254	0.999001	0.168728	0.471258	0.839346	0.993553	0.238627
0.769497	0.472254	0.999001	0.169391	0.47366	0.837812	0.993553	0.238627
0.769497	0.472254	0.999014	0.165882	0.476897	0.836577	0.993553	0.238627
0.769497	0.472254	0.999014	0.16641	0.479665	0.835131	0.995234	0.228251
0.769497	0.472254	0.999014	0.166953	0.482156	0.833607	0.995841	0.223437
0.769497	0.472254	0.999014	0.167512	0.48457	0.831925	0.995841	0.223437
0.769497	0.472254	0.999027	0.165404	0.486694	0.830011	0.995841	0.223437
0.769497	0.472254	0.999064	0.164941	0.489159	0.829063	0.997168	0.218173
0.769497	0.472254	0.999077	0.163719	0.492219	0.827498	0.998053	0.213578
0.769497	0.472254	0.999077	0.164111	0.494204	0.8264	0.998053	0.213578
0.769497	0.472254	0.999077	0.16452	0.497301	0.825126	0.998053	0.213578
0.769497	0.472254	0.999102	0.163362	0.49969	0.823709	0.999267	0.209062
0.769497	0.472254	0.999115	0.162681	0.502016	0.822204	0.999393	0.205607
0.769497	0.472254	0.999115	0.163004	0.505126	0.820674	0.999393	0.205607
0.769497	0.472254	0.999128	0.161794	0.507225	0.819082	0.999393	0.205607
0.769497	0.472254	0.999128	0.162067	0.510234	0.818084	0.999393	0.205607
0.769497	0.472254	0.999128	0.162365	0.512269	0.81577	0.999444	0.202535
0.769497	0.472254	0.99914	0.161071	0.514646	0.81438	0.999444	0.202535
0.769497	0.472254	0.99914	0.161302	0.517339	0.812739	0.999444	0.202535
0.769497	0.472254	0.99914	0.161538	0.519728	0.811676	0.999444	0.202535
0.769497	0.472254	0.999153	0.160475	0.522092	0.810632	0.999444	0.202535
0.769497	0.472254	0.999153	0.160663	0.524974	0.809185	0.999444	0.202535
0.769497	0.472254	0.999153	0.160857	0.527819	0.807909	0.999444	0.202535
0.769497	0.472254	0.999166	0.160303	0.529968	0.806884	0.999444	0.202535
0.769497	0.472254	0.999178	0.159981	0.532914	0.80541	0.999444	0.202535
0.769497	0.472254	0.999178	0.160135	0.53567	0.804042	0.999772	0.198097
0.769497	0.472254	0.999191	0.159022	0.537389	0.802349	0.999772	0.198097
0.769497	0.472254	0.999191	0.159099	0.539702	0.800913	0.99981	0.195237
0.769497	0.472254	0.999191	0.159187	0.541991	0.799113	0.999886	0.192136
0.769497	0.472254	0.999191	0.159277	0.544848	0.798192	0.999886	0.192136
0.769497	0.472254	0.999191	0.159375	0.546984	0.79657	0.999886	0.192136
0.769497	0.472254	0.999191	0.159483	0.548982	0.795179	0.999886	0.192136
0.769497	0.472254	0.999191	0.159592	0.551333	0.793669	0.999924	0.188983
0.769497	0.472254	0.999191	0.159705	0.554304	0.793211	0.999924	0.188983
0.769497	0.472254	0.999191	0.159838	0.557009	0.792089	0.999924	0.188983
0.769497	0.472254	0.999204	0.158884	0.559513	0.791158	0.999924	0.188983
0.769497	0.472254	0.999204	0.15895	0.561763	0.789683	0.999924	0.188983
0.769497	0.472254	0.999216	0.158823	0.564329	0.787754	0.999949	0.186333
0.769497	0.472254	0.999229	0.158768	0.566883	0.785957	0.999949	0.186333
0.769497	0.472254	0.999241	0.158717	0.568994	0.784532	0.999949	0.186333
0.769497	0.472254	0.999267	0.158584	0.572066	0.783101	0.999949	0.186333
0.769497	0.472254	0.999267	0.158625	0.574771	0.781924	0.999949	0.186333
0.769497	0.472254	0.999267	0.15867	0.577173	0.779827	0.999975	0.177463
0.769497	0.472254	0.999279	0.158398	0.579424	0.778231	0.999975	0.177463
0.769497	0.472254	0.999279	0.158423	0.58199	0.776974	0.999975	0.177463
0.769497	0.472254	0.999279	0.15845	0.583785	0.774868	0.999975	0.177463
0.769497	0.472254	0.999279	0.158481	0.586402	0.773377	0.999975	0.177463
0.769497	0.472254	0.999279	0.158513	0.58864	0.771762	0.999975	0.177463
0.769497	0.472254	0.999279	0.158546	0.590991	0.770343	0.999975	0.177463
0.769497	0.472254	0.999292	0.158373	0.592976	0.768695	0.999975	0.177463
0.769497	0.472254	0.999317	0.158329	0.595732	0.767112	0.999975	0.177463
0.769497	0.472254	0.999317	0.15835	0.59845	0.765417	0.999975	0.177463
0.769497	0.472254	0.99933	0.158246	0.60089	0.763804	0.999975	0.177463
0.769497	0.472254	0.99933	0.158258	0.603621	0.761814	0.999975	0.177463
0.769497	0.472254	0.99933	0.158274	0.605858	0.759941	0.999975	0.177463
0.769497	0.472254	0.99933	0.158291	0.608033	0.757908	0.999975	0.177463
0.769497	0.472254	0.99933	0.15831	0.609904	0.75619	0.999975	0.177463
0.769497	0.472254	0.999343	0.158116	0.612318	0.754659	0.999975	0.177463
0.769497	0.472254	0.999343	0.158121	0.614822	0.752713	0.999975	0.177463
0.769497	0.472254	0.999343	0.158127	0.617641	0.750892	0.999975	0.177463
0.769497	0.472254	0.999343	0.158134	0.620182	0.749187	0.999975	0.177463
0.769497	0.472254	0.999343	0.15814	0.622103	0.747508	0.999975	0.177463
0.769497	0.472254	0.999343	0.158147	0.624417	0.745506	0.999975	0.177463
0.769497	0.472254	0.999343	0.158152	0.626869	0.743664	0.999975	0.177463
0.769497	0.472254	0.999343	0.15816	0.628753	0.741887	0.999975	0.177463
0.769497	0.472254	0.999343	0.158167	0.630725	0.739882	0.999975	0.177463
0.769497	0.472254	0.999343	0.158175	0.633393	0.7379	0.999975	0.177463
0.769497	0.472254	0.999343	0.158186	0.635378	0.735686	0.999975	0.177463
0.769497	0.472254	0.999343	0.158196	0.638032	0.734069	0.999975	0.177463
0.769497	0.472254	0.999343	0.158208	0.640359	0.732294	0.999975	0.177463
0.769497	0.472254	0.999343	0.158221	0.643013	0.730434	0.999975	0.177463
0.769497	0.472254	0.999343	0.158233	0.645554	0.728463	0.999975	0.177463
0.769497	0.472254	0.999355	0.158069	0.647792	0.726168	0.999975	0.177463
0.769497	0.472254	0.999355	0.158075	0.65008	0.724423	0.999975	0.177463
0.769497	0.472254	0.999355	0.15808	0.652609	0.722245	0.999975	0.177463
0.769497	0.472254	0.999355	0.158086	0.65472	0.719664	0.999975	0.177463
0.769497	0.472254	0.999355	0.15809	0.657312	0.71727	0.999975	0.177463
0.769497	0.472254	0.999355	0.158096	0.657322	0	0.999975	0.177463
0.769497	0.472254	0.999355	0.158101			0.999975	0.177463
0.769497	0.472254	0.999355	0.158105			0.999975	0.177463
0.769497	0.472254	0.999355	0.15811			0.999975	0.177463
0.769497	0.472254	0.999368	0.157984			0.999975	0.177463
0.769497	0.472254	0.999368	0.157985			0.999975	0.177463
0.769497	0.472254	0.999368	0.157987			0.999975	0.177463
0.769497	0.472254	0.999368	0.157988			0.999975	0.177463
0.769497	0.472254	0.999368	0.15799			0.999975	0.177463
0.769497	0.472254	0.999368	0.157992			0.999975	0.177463
0.769497	0.472254	0.999368	0.157993			0.999975	0.177463
0.769497	0.472254	0.999368	0.157995			0.999975	0.177463
0.769497	0.472254	0.999368	0.157997			0.999975	0.177463
0.769497	0.472254	0.999368	0.157998			0.999975	0.177463
0.769497	0.472254	0.999368	0.158001			0.999975	0.177463
0.769497	0.472254	0.999368	0.158004			0.999975	0.177463
0.769497	0.472254	0.999368	0.158006			0.999975	0.177463
0.769497	0.472254	0.999368	0.158006			0.999975	0.177463
0.769497	0.472254	0.999368	0.158009			0.999975	0.177463
0.769497	0.472254	0.999368	0.158013			0.999975	0.177463
0.769497	0.472254	0.999368	0.158015			0.999975	0.179637
0.769497	0.472254	0.999368	0.158018			0.999975	0.179637
0.769497	0.472254	0.999368	0.15802			0.999975	0.179637
0.769497	0.472254	0.999368	0.158023			0.999975	0.179637
0.769497	0.472254	0.999368	0.158025			0.999975	0.179637
0.769497	0.472254	0.999368	0.158028			0.999975	0.179637
0.769497	0.472254	0.999368	0.158032			0.999975	0.179637
0.769497	0.472254	0.999368	0.158037			0.999975	0.179637
0.769497	0.472254	0.999368	0.158039			0.999975	0.179637
0.769497	0.472254	0.999368	0.158042			0.999975	0.179637
0.769497	0.472254	0.999368	0.158046			0.999975	0.179637
0.769497	0.472254	0.999368	0.158051			0.999975	0.179637
0.769497	0.472254	0.999368	0.158055			0.999975	0.179637
0.769497	0.472254	0.999368	0.158059			0.999975	0.179637
0.769497	0.472254	0.999368	0.158064			0.999975	0.179637
0.769497	0.472254	0.999381	0.157966			0.999975	0.179637
0.769497	0.472254	0.999381	0.157967			0.999975	0.182559
0.769497	0.472254	0.999381	0.157969			0.999985	0
0.769497	0.472254	0.999381	0.15797
0.769497	0.472254	0.999381	0.157971
0.769497	0.472254	0.999381	0.157971
0.769497	0.472254	0.999381	0.157972
0.769497	0.472254	0.999381	0.157972
0.769497	0.472254	0.999381	0.157972
0.769497	0.472254	0.999381	0.157973
0.769497	0.472254	0.999381	0.157975
0.769497	0.472254	0.999381	0.157974
0.769497	0.472254	0.999381	0.157976
0.769497	0.472254	0.999381	0.157977
0.769497	0.472254	0.999381	0.157978
0.769497	0.472254	0.999381	0.157979
0.769497	0.472254	0.999381	0.15798
0.769497	0.472254	0.999381	0.157981
0.769497	0.472254	0.999381	0.157982
0.769497	0.472254	0.999393	0.157955
0.769497	0.472254	0.999393	0.157955
0.769497	0.472254	0.999393	0.157955
0.769497	0.472254	0.999393	0.157956
0.769497	0.472254	0.999393	0.157956
0.769497	0.472254	0.999393	0.157957
0.769497	0.472254	0.999393	0.157958
0.769497	0.472254	0.999393	0.157958
0.769497	0.472254	0.999393	0.157959
0.769497	0.472254	0.999393	0.15796
0.769497	0.472254	0.999393	0.157961
0.769497	0.472254	0.999393	0.157961
0.769497	0.472254	0.999393	0.157962
0.769497	0.472254	0.999393	0.157963
0.769497	0.472254	0.999393	0.157964
0.769497	0.472254	0.999393	0.157965
0.769507	0	0.999393	0.157966
		0.999403	0

## Sheet: hg18 non graph
Profisi Ensemble		ARTS		EP3		ProSOM
0	1	0	0.4	9.8705e-06	0.5	0	0.235455
6.90935e-05	1	6.90935e-05	0.4	9.8705e-06	0.5	0.00610984	0.235455
0.000730417	0.705882	6.90935e-05	0.5	9.8705e-06	0.5	0.00610984	0.235455
0.00189514	0.455556	6.90935e-05	0.5	9.8705e-06	0.5	0.00610984	0.235455
0.00283283	0.264	6.90935e-05	0.5	9.8705e-06	0.5	0.00610984	0.235455
0.00381001	0.223913	6.90935e-05	0.5	9.8705e-06	0.5	0.00610984	0.235455
0.00462926	0.218898	6.90935e-05	0.5	9.8705e-06	0.5	0.00610984	0.235455
0.00547813	0.21464	6.90935e-05	0.666667	9.8705e-06	0.5	0.00610984	0.235455
0.00642569	0.216441	6.90935e-05	0.5	9.8705e-06	0.5	0.00610984	0.235455
0.00711663	0.208627	6.90935e-05	0.5	9.8705e-06	0.5	0.00610984	0.235455
0.00770886	0.205344	6.90935e-05	0.5	9.8705e-06	0.5	0.00610984	0.235455
0.00857746	0.210959	6.90935e-05	0.5	9.8705e-06	0.5	0.00610984	0.235455
0.00935723	0.212422	6.90935e-05	0.5	9.8705e-06	0.5	0.00610984	0.235455
0.00986063	0.208666	6.90935e-05	0.5	9.8705e-06	0.5	0.00610984	0.235455
0.0103048	0.207097	6.90935e-05	0.5	9.8705e-06	0.5	0.00610984	0.235455
0.0104726	0.198816	0.000118446	0.5	9.8705e-06	0.5	0.00610984	0.235455
0.0107687	0.195021	0.000138187	0.384615	9.8705e-06	0.5	0.00610984	0.235455
0.011203	0.192341	0.000138187	0.416667	9.8705e-06	0.5	0.00610984	0.235455
0.0114202	0.18399	0.000138187	0.416667	9.8705e-06	0.5	0.00610984	0.235455
0.0118051	0.179647	0.000138187	0.363636	1.9741e-05	0.666667	0.00610984	0.235455
0.0120617	0.171959	0.000138187	0.363636	1.9741e-05	0.666667	0.00610984	0.235455
0.0125158	0.167084	0.000138187	0.363636	1.9741e-05	0.666667	0.00610984	0.235455
0.0127823	0.16275	0.000138187	0.363636	1.9741e-05	0.666667	0.00610984	0.235455
0.0130784	0.158796	0.000138187	0.363636	1.9741e-05	0.666667	0.00610984	0.235455
0.0135226	0.155101	0.000138187	0.363636	1.9741e-05	0.666667	0.00610984	0.235455
0.0137496	0.150745	0.000138187	0.4	1.9741e-05	0.666667	0.00610984	0.235455
0.0143517	0.151101	0.000138187	0.5	1.9741e-05	0.666667	0.00610984	0.235455
0.0147663	0.149491	0.000138187	0.5	1.9741e-05	0.666667	0.00610984	0.235455
0.0149538	0.147402	0.000138187	0.571429	1.9741e-05	0.666667	0.0144405	0.160212
0.0153486	0.14328	0.000138187	0.571429	1.9741e-05	0.666667	0.0144405	0.160212
0.0154473	0.136984	0.000138187	0.571429	1.9741e-05	0.666667	0.0144405	0.160212
0.0154868	0.135081	0.000138187	0.571429	1.9741e-05	0.666667	0.0144405	0.160212
0.0155263	0.133646	0.000138187	0.571429	1.9741e-05	0.666667	0.0144405	0.160212
0.0156053	0.132778	0.000167798	0.428571	1.9741e-05	0.666667	0.0144405	0.160212
0.0157237	0.132181	0.000177669	0.466667	1.9741e-05	0.666667	0.0144405	0.160212
0.0157731	0.130801	0.000256633	0.5	1.9741e-05	0.666667	0.0144405	0.160212
0.0158816	0.130228	0.000256633	0.5	1.9741e-05	0.666667	0.0144405	0.160212
0.0160198	0.130201	0.000256633	0.52381	1.9741e-05	0.666667	0.0144405	0.160212
0.016079	0.12962	0.000256633	0.55	1.9741e-05	0.666667	0.0144405	0.160212
0.0162468	0.129529	0.000256633	0.526316	1.9741e-05	0.666667	0.0144405	0.160212
0.0163949	0.129756	0.000256633	0.555556	1.9741e-05	0.666667	0.0144405	0.160212
0.0164837	0.130197	0.000256633	0.555556	1.9741e-05	0.666667	0.0144405	0.160212
0.0166022	0.12968	0.000256633	0.555556	1.9741e-05	0.666667	0.0144405	0.160212
0.0167009	0.129393	0.000256633	0.529412	1.9741e-05	0.666667	0.0144405	0.160212
0.0168884	0.129702	0.000256633	0.5	1.9741e-05	0.666667	0.0144405	0.160212
0.0169773	0.130186	0.000365208	0.48	1.9741e-05	0.666667	0.0144405	0.160212
0.0170266	0.129607	0.000365208	0.5	1.9741e-05	0.666667	0.0144405	0.160212
0.0171253	0.129706	0.000384949	0.487179	1.9741e-05	0.666667	0.0144405	0.160212
0.0172832	0.129902	0.000384949	0.5	1.9741e-05	0.666667	0.0144405	0.160212
0.0174609	0.130572	0.000384949	0.485714	1.9741e-05	0.666667	0.0144405	0.160212
0.0175103	0.13037	0.000384949	0.46875	1.9741e-05	0.666667	0.0144405	0.160212
0.017609	0.130892	0.000384949	0.517241	2.96115e-05	0.428571	0.0144405	0.160212
0.0176583	0.130684	0.000384949	0.517241	2.96115e-05	0.5	0.0144405	0.160212
0.0176978	0.13032	0.000562618	0.488372	2.96115e-05	0.5	0.0144405	0.160212
0.0177965	0.130523	0.000661323	0.489362	2.96115e-05	0.5	0.0144405	0.160212
0.0178557	0.130322	0.000661323	0.488889	2.96115e-05	0.5	0.0144405	0.160212
0.0178952	0.130017	0.000760028	0.483333	2.96115e-05	0.5	0.0144405	0.160212
0.0179446	0.129147	0.000760028	0.482759	2.96115e-05	0.5	0.0144405	0.160212
0.0179939	0.128255	0.000760028	0.5	2.96115e-05	0.5	0.0144405	0.160212
0.0180433	0.127775	0.000760028	0.5	2.96115e-05	0.5	0.0144405	0.160212
0.0181913	0.127651	0.000760028	0.509804	2.96115e-05	0.6	0.0144405	0.160212
0.0182308	0.126619	0.000760028	0.489796	2.96115e-05	0.6	0.0144405	0.160212
0.0182999	0.125995	0.000838992	0.483871	2.96115e-05	0.6	0.0144405	0.160212
0.0184085	0.1253	0.000908086	0.477612	2.96115e-05	0.6	0.0144405	0.160212
0.018448	0.124621	0.000917956	0.459459	2.96115e-05	0.6	0.0144405	0.160212
0.0185368	0.124153	0.000917956	0.478873	2.96115e-05	0.6	0.0144405	0.160212
0.0187441	0.124324	0.000917956	0.485714	2.96115e-05	0.6	0.0144405	0.160212
0.0188428	0.123887	0.000937697	0.467532	2.96115e-05	0.6	0.0144405	0.160212
0.0188625	0.123127	0.00100679	0.45679	2.96115e-05	0.6	0.0144405	0.160212
0.0188921	0.122304	0.00117459	0.465116	2.96115e-05	0.6	0.0144405	0.160212
0.0190007	0.121657	0.00124368	0.483871	2.96115e-05	0.6	0.0144405	0.160212
0.0191192	0.121024	0.00126342	0.485714	2.96115e-05	0.6	0.0144405	0.160212
0.019208	0.120919	0.00126342	0.480392	2.96115e-05	0.6	0.0228897	0.11196
0.0192771	0.120403	0.00126342	0.474227	2.96115e-05	0.6	0.0228897	0.11196
0.019356	0.119943	0.00128316	0.470588	2.96115e-05	0.6	0.0228897	0.11196
0.0194449	0.119173	0.00128316	0.477876	2.96115e-05	0.6	0.0228897	0.11196
0.0195732	0.119203	0.00130291	0.464	2.96115e-05	0.6	0.0228897	0.11196
0.0197509	0.119331	0.00142135	0.452555	2.96115e-05	0.75	0.0228897	0.11196
0.0199088	0.119067	0.0015398	0.458333	2.96115e-05	0.75	0.0228897	0.11196
0.0199779	0.11905	0.00167798	0.453947	2.96115e-05	0.75	0.0228897	0.11196
0.0202049	0.11927	0.00168786	0.45122	2.96115e-05	0.75	0.0228897	0.11196
0.0202444	0.118402	0.00168786	0.464968	2.96115e-05	0.75	0.0228897	0.11196
0.0203431	0.118291	0.00175695	0.442529	2.96115e-05	0.75	0.0228897	0.11196
0.02058	0.11917	0.00188527	0.453552	2.96115e-05	0.75	0.0228897	0.11196
0.0207083	0.119221	0.00192475	0.457286	2.96115e-05	0.75	0.0228897	0.11196
0.0208958	0.119456	0.00203332	0.463303	7.8964e-05	0.363636	0.0228897	0.11196
0.0211031	0.119559	0.0020728	0.471366	7.8964e-05	0.363636	0.0228897	0.11196
0.0213301	0.119589	0.0021419	0.466387	7.8964e-05	0.363636	0.0228897	0.11196
0.0215276	0.119786	0.00222086	0.456929	7.8964e-05	0.363636	0.0228897	0.11196
0.0217842	0.119726	0.00222086	0.454545	7.8964e-05	0.363636	0.0228897	0.11196
0.0219026	0.120062	0.00227021	0.462069	7.8964e-05	0.363636	0.0228897	0.11196
0.0222284	0.120755	0.00231957	0.468647	7.8964e-05	0.363636	0.0228897	0.11196
0.0223764	0.120521	0.00241827	0.468278	7.8964e-05	0.444444	0.0228897	0.11196
0.0225837	0.120679	0.00241827	0.471519	7.8964e-05	0.444444	0.0228897	0.11196
0.0227811	0.120751	0.00249724	0.468391	7.8964e-05	0.444444	0.0228897	0.11196
0.0231266	0.120913	0.00253672	0.463215	7.8964e-05	0.444444	0.0228897	0.11196
0.0234622	0.120753	0.00254659	0.462963	7.8964e-05	0.444444	0.0228897	0.11196
0.0238274	0.121872	0.00272426	0.455665	7.8964e-05	0.444444	0.0228897	0.11196
0.0240051	0.122115	0.00282296	0.449412	7.8964e-05	0.444444	0.0228897	0.11196
0.0243703	0.122649	0.00290193	0.455982	7.8964e-05	0.444444	0.0228897	0.11196
0.0245874	0.123044	0.00296115	0.451193	7.8964e-05	0.444444	0.0228897	0.11196
0.0248539	0.123147	0.00298089	0.440501	7.8964e-05	0.5	0.0228897	0.11196
0.0252487	0.123687	0.00308947	0.446215	7.8964e-05	0.5	0.0228897	0.11196
0.0254165	0.123636	0.00323752	0.44592	7.8964e-05	0.5	0.0228897	0.11196
0.0257817	0.124071	0.00324739	0.440433	7.8964e-05	0.5	0.0228897	0.11196
0.0261173	0.124203	0.00325726	0.432056	7.8964e-05	0.5	0.0228897	0.11196
0.0264628	0.124095	0.00339545	0.432119	7.8964e-05	0.5	0.0228897	0.11196
0.0267589	0.12417	0.00348429	0.430645	7.8964e-05	0.5	0.0228897	0.11196
0.0271044	0.124391	0.00349416	0.427907	8.88345e-05	0.357143	0.0228897	0.11196
0.0273512	0.124813	0.0036126	0.423249	8.88345e-05	0.357143	0.0228897	0.11196
0.0277065	0.125359	0.00372118	0.41844	8.88345e-05	0.384615	0.0228897	0.11196
0.0281408	0.125415	0.00377053	0.418133	8.88345e-05	0.384615	0.0228897	0.11196
0.0285554	0.125638	0.00389885	0.422078	8.88345e-05	0.384615	0.0228897	0.11196
0.0289798	0.126061	0.00402716	0.419876	8.88345e-05	0.384615	0.0228897	0.11196
0.0293154	0.126214	0.00405678	0.418854	8.88345e-05	0.384615	0.0228897	0.11196
0.0296115	0.126102	0.004116	0.413043	8.88345e-05	0.416667	0.0228897	0.11196
0.0298286	0.125624	0.00417522	0.411636	0.00019741	0.388889	0.0228897	0.11196
0.0303518	0.126277	0.00432328	0.411333	0.00019741	0.4375	0.0228897	0.11196
0.0308453	0.126765	0.0043825	0.408862	0.000286244	0.421053	0.0228897	0.11196
0.0313487	0.127515	0.00446147	0.403086	0.000286244	0.421053	0.0228897	0.11196
0.0317731	0.127396	0.00450095	0.399632	0.000365208	0.428571	0.0228897	0.11196
0.0322568	0.127822	0.00462926	0.397163	0.000365208	0.428571	0.0228897	0.11196
0.0327207	0.128253	0.0048859	0.395922	0.000365208	0.45	0.0228897	0.11196
0.0331155	0.128223	0.00512279	0.392539	0.000365208	0.45	0.0228897	0.11196
0.0337176	0.128944	0.00518201	0.389401	0.000365208	0.45	0.0228897	0.11196
0.0344678	0.129928	0.00531033	0.388521	0.000365208	0.45	0.0228897	0.11196
0.0352673	0.131552	0.00534981	0.388535	0.000365208	0.45	0.0228897	0.11196
0.0360569	0.131719	0.00556696	0.384771	0.000365208	0.45	0.0228897	0.11196
0.0364912	0.131765	0.00572489	0.381076	0.000365208	0.45	0.0228897	0.11196
0.0370933	0.131986	0.00584334	0.376957	0.000473784	0.458333	0.0228897	0.11196
0.037656	0.131773	0.00587295	0.379061	0.000473784	0.458333	0.0228897	0.11196
0.0383173	0.131946	0.00601113	0.380787	0.000473784	0.478261	0.0228897	0.11196
0.0388108	0.131551	0.0060901	0.375623	0.000493525	0.444444	0.0228897	0.11196
0.0396399	0.13225	0.00612958	0.373455	0.000493525	0.461538	0.0228897	0.11196
0.0402914	0.132226	0.00623816	0.370466	0.000493525	0.48	0.0228897	0.11196
0.0409724	0.132587	0.00631712	0.369522	0.000493525	0.48	0.0228897	0.11196
0.041693	0.133214	0.00647505	0.365842	0.00059223	0.464286	0.0228897	0.11196
0.0421766	0.133046	0.00664285	0.36228	0.000651453	0.466667	0.0228897	0.11196
0.0428873	0.133685	0.00675142	0.361147	0.000651453	0.466667	0.0228897	0.11196
0.0438053	0.134528	0.00683039	0.357381	0.000651453	0.466667	0.0228897	0.11196
0.0443679	0.134258	0.00690935	0.352657	0.000829122	0.5	0.0228897	0.11196
0.0451773	0.13496	0.0070278	0.347523	0.000838992	0.5	0.0730417	0.115762
0.0462137	0.135232	0.00719559	0.346627	0.000838992	0.515152	0.0730417	0.115762
0.0471218	0.135382	0.00727456	0.344852	0.000838992	0.515152	0.0730417	0.115762
0.0482273	0.136285	0.00742262	0.340484	0.000868604	0.514286	0.0730417	0.115762
0.0489281	0.136316	0.00763977	0.336985	0.000868604	0.514286	0.0730417	0.115762
0.0498164	0.136388	0.00780756	0.336618	0.000888345	0.5	0.0730417	0.115762
0.0506455	0.136356	0.00794575	0.333538	0.000967309	0.5	0.0730417	0.115762
0.0515734	0.1365	0.00819251	0.331357	0.000967309	0.512821	0.0730417	0.115762
0.0525407	0.136634	0.00835044	0.328962	0.00099692	0.5	0.0730417	0.115762
0.0533698	0.136875	0.00850837	0.32885	0.00099692	0.5	0.0730417	0.115762
0.0542581	0.137011	0.0085972	0.32749	0.00099692	0.5	0.0730417	0.115762
0.0550971	0.136982	0.00888345	0.324304	0.00099692	0.488372	0.0730417	0.115762
0.0562026	0.137779	0.0090019	0.322	0.00099692	0.488372	0.0730417	0.115762
0.0572489	0.137964	0.00917956	0.321716	0.00099692	0.488372	0.0730417	0.115762
0.0579497	0.137509	0.00937697	0.319305	0.00099692	0.5	0.0730417	0.115762
0.0591934	0.137711	0.00954477	0.318252	0.00102653	0.489362	0.0730417	0.115762
0.059983	0.137475	0.00966322	0.316596	0.00104627	0.5	0.0730417	0.115762
0.0611083	0.137573	0.00993959	0.31499	0.00107588	0.490566	0.0730417	0.115762
0.0622138	0.137499	0.0101765	0.313873	0.00107588	0.509804	0.0730417	0.115762
0.063339	0.137395	0.0103443	0.311344	0.00121407	0.5	0.0730417	0.115762
0.0644642	0.13759	0.0105516	0.309148	0.00130291	0.508772	0.0730417	0.115762
0.0656388	0.137738	0.010976	0.30742	0.00130291	0.508772	0.0730417	0.115762
0.0666752	0.137651	0.0112228	0.304689	0.00145096	0.492063	0.0730417	0.115762
0.0680571	0.137975	0.0114596	0.302073	0.00145096	0.492063	0.0730417	0.115762
0.0695771	0.138513	0.0118051	0.299746	0.00145096	0.492063	0.0730417	0.115762
0.0705839	0.138254	0.0122986	0.299709	0.00145096	0.5	0.0730417	0.115762
0.0715611	0.137897	0.0125158	0.298567	0.00145096	0.5	0.0730417	0.115762
0.0727554	0.137826	0.0128218	0.29694	0.00145096	0.5	0.0730417	0.115762
0.0739103	0.137617	0.013187	0.295956	0.00151019	0.470588	0.0730417	0.115762
0.074848	0.137314	0.0135719	0.293312	0.00151019	0.470588	0.0730417	0.115762
0.0761706	0.137457	0.0138582	0.290928	0.00151019	0.484848	0.0730417	0.115762
0.0773748	0.137383	0.0142629	0.289548	0.00151019	0.484848	0.0730417	0.115762
0.0785396	0.137203	0.0145491	0.286957	0.00151019	0.5	0.0730417	0.115762
0.0796747	0.136952	0.0149341	0.28468	0.00168786	0.485714	0.0730417	0.115762
0.0810072	0.137074	0.0152993	0.282535	0.00176682	0.455696	0.0730417	0.115762
0.0822805	0.136987	0.0155756	0.279853	0.00176682	0.473684	0.0730417	0.115762
0.083534	0.136826	0.0158718	0.277358	0.00176682	0.48	0.0730417	0.115762
0.0850245	0.136783	0.0161876	0.275662	0.00176682	0.486486	0.0730417	0.115762
0.0862287	0.136563	0.0165824	0.273209	0.00176682	0.493151	0.0730417	0.115762
0.0872453	0.136034	0.0169674	0.271347	0.00181617	0.45679	0.0730417	0.115762
0.0881238	0.135889	0.0174807	0.270152	0.00190501	0.454545	0.0730417	0.115762
0.0884693	0.135565	0.0180531	0.269364	0.00190501	0.45977	0.0730417	0.115762
0.0894465	0.135592	0.0186158	0.26753	0.00190501	0.470588	0.0730417	0.115762
0.0909863	0.135679	0.018981	0.265741	0.00190501	0.46988	0.0730417	0.115762
0.0924175	0.135544	0.0194153	0.262826	0.00190501	0.46988	0.0730417	0.115762
0.0938684	0.135587	0.0202345	0.26023	0.00202345	0.446809	0.0730417	0.115762
0.0952602	0.135279	0.0209057	0.259257	0.00202345	0.461538	0.0730417	0.115762
0.096948	0.135536	0.0215769	0.257128	0.00202345	0.466667	0.0730417	0.115762
0.0984977	0.135405	0.0219619	0.254497	0.00204319	0.452632	0.0730417	0.115762
0.100373	0.135409	0.0224455	0.251923	0.00213203	0.469388	0.0730417	0.115762
0.101864	0.134739	0.0230476	0.24925	0.00222086	0.474747	0.0730417	0.115762
0.103778	0.134852	0.0238866	0.247503	0.00232944	0.464286	0.0730417	0.115762
0.105269	0.134187	0.0244295	0.244874	0.00232944	0.468468	0.0730417	0.115762
0.107085	0.133667	0.0251599	0.242001	0.00232944	0.485714	0.0730417	0.115762
0.108704	0.13327	0.0256633	0.23823	0.00234918	0.470085	0.0730417	0.115762
0.110273	0.132818	0.0264628	0.23636	0.00234918	0.469565	0.0730417	0.115762
0.112109	0.13242	0.0274499	0.232832	0.00238866	0.470588	0.0730417	0.115762
0.113777	0.131709	0.0280322	0.228878	0.00246762	0.471074	0.127912	0.117252
0.115564	0.131453	0.0288021	0.2257	0.00251698	0.467742	0.127912	0.117252
0.11734	0.131115	0.0295523	0.222189	0.00259594	0.480315	0.127912	0.117252
0.119028	0.130529	0.0303617	0.219005	0.00263542	0.488372	0.127912	0.117252
0.120598	0.129995	0.0311217	0.215822	0.00263542	0.488372	0.127912	0.117252
0.122424	0.129586	0.0323654	0.212572	0.00265516	0.471014	0.127912	0.117252
0.12427	0.129229	0.0334709	0.209135	0.00265516	0.481481	0.127912	0.117252
0.126342	0.128959	0.0346652	0.206059	0.00265516	0.481203	0.127912	0.117252
0.128395	0.128375	0.0360175	0.202749	0.00265516	0.48855	0.154641	0.122876
0.130113	0.127766	0.0373598	0.199506	0.00271439	0.471429	0.154641	0.122876
0.131988	0.127122	0.0384357	0.196167	0.00273413	0.471831	0.154641	0.122876
0.133992	0.126493	0.0401137	0.192715	0.00275387	0.465753	0.154641	0.122876
0.136164	0.125877	0.041466	0.189352	0.00275387	0.475524	0.154641	0.122876
0.138009	0.125254	0.0427985	0.185956	0.00279335	0.472973	0.154641	0.122876
0.140536	0.12499	0.0440422	0.182169	0.00279335	0.472973	0.154641	0.122876
0.14255	0.124529	0.0453155	0.178043	0.00285257	0.473684	0.154641	0.122876
0.144721	0.124099	0.0468059	0.173713	0.00295128	0.474359	0.154641	0.122876
0.146646	0.123305	0.0484642	0.170616	0.00295128	0.474359	0.154641	0.122876
0.148413	0.12252	0.0504481	0.167387	0.00299076	0.474684	0.154641	0.122876
0.150436	0.121862	0.0524716	0.164319	0.00304998	0.447059	0.154641	0.122876
0.15244	0.121291	0.054574	0.161189	0.00304998	0.457831	0.154641	0.122876
0.154315	0.120582	0.0566863	0.1583	0.00304998	0.47205	0.154641	0.122876
0.156339	0.119895	0.0586999	0.155055	0.0030796	0.4375	0.154641	0.122876
0.158579	0.119352	0.0609207	0.151574	0.00312895	0.421053	0.154641	0.122876
0.161304	0.118939	0.0634772	0.148769	0.00312895	0.432432	0.154641	0.122876
0.163406	0.118287	0.0660633	0.145653	0.00312895	0.444444	0.154641	0.122876
0.165805	0.11775	0.068521	0.142807	0.0031783	0.42	0.154641	0.122876
0.167868	0.116947	0.0714624	0.139637	0.0031783	0.426396	0.154641	0.122876
0.170562	0.116415	0.0747394	0.136685	0.00319804	0.414634	0.154641	0.122876
0.172684	0.115669	0.0782829	0.134373	0.00319804	0.416667	0.154641	0.122876
0.17527	0.115024	0.0812441	0.131261	0.00325726	0.409524	0.154641	0.122876
0.177649	0.114337	0.0848468	0.128767	0.00327701	0.411215	0.154641	0.122876
0.179939	0.113551	0.0884298	0.12623	0.00328688	0.410138	0.154641	0.122876
0.18219	0.112905	0.0924471	0.123718	0.00329675	0.404444	0.154641	0.122876
0.184786	0.112347	0.0962472	0.121255	0.00329675	0.408072	0.154641	0.122876
0.187391	0.111682	0.100857	0.119037	0.00338558	0.408696	0.154641	0.122876
0.189701	0.110948	0.105121	0.116784	0.00345467	0.403361	0.154641	0.122876
0.192475	0.110272	0.109493	0.11437	0.00345467	0.404255	0.154641	0.122876
0.19509	0.109733	0.114024	0.111868	0.00348429	0.400826	0.154641	0.122876
0.197726	0.109059	0.118614	0.109803	0.00350403	0.388889	0.154641	0.122876
0.20044	0.108374	0.123529	0.107834	0.00350403	0.396761	0.154641	0.122876
0.203105	0.107742	0.128238	0.105522	0.00357312	0.382576	0.154641	0.122876
0.205504	0.106823	0.134022	0.10346	0.00357312	0.386973	0.154641	0.122876
0.20809	0.106137	0.139964	0.101515	0.00357312	0.389961	0.154641	0.122876
0.210538	0.105348	0.145807	0.0994829	0.00357312	0.392996	0.154641	0.122876
0.213361	0.104617	0.152045	0.0976514	0.00357312	0.392996	0.154641	0.122876
0.216124	0.103948	0.159409	0.0958334	0.00363234	0.377698	0.154641	0.122876
0.21873	0.103101	0.166604	0.0940216	0.00363234	0.375451	0.154641	0.122876
0.221395	0.102406	0.173168	0.0921599	0.00363234	0.374545	0.154641	0.122876
0.223932	0.101596	0.180778	0.0904512	0.00363234	0.379182	0.154641	0.122876
0.226952	0.100963	0.188309	0.088661	0.00365208	0.376761	0.27059	0.0893969
0.229657	0.100248	0.197252	0.0870708	0.00367183	0.378947	0.27059	0.0893969
0.229657	0.100248	0.205751	0.085531	0.00374092	0.378472	0.27059	0.0893969
0.229657	0.100248	0.214466	0.0841142	0.00375079	0.376667	0.27059	0.0893969
0.229657	0.100248	0.224406	0.082693	0.00375079	0.378378	0.27059	0.0893969
0.229657	0.100248	0.233408	0.0812075	0.00375079	0.380952	0.27059	0.0893969
0.229657	0.100248	0.243712	0.0798077	0.00375079	0.383562	0.27059	0.0893969
0.229657	0.100248	0.254037	0.0786469	0.00384949	0.37785	0.27059	0.0893969
0.229657	0.100248	0.264441	0.0772924	0.00385937	0.360606	0.27059	0.0893969
0.229657	0.100248	0.275091	0.0759769	0.00385937	0.363914	0.27059	0.0893969
0.229657	0.100248	0.285257	0.0747019	0.00385937	0.370717	0.27059	0.0893969
0.229657	0.100248	0.296125	0.0735373	0.00385937	0.376582	0.27059	0.0893969
0.229657	0.100248	0.308187	0.0723155	0.00385937	0.379421	0.27059	0.0893969
0.229657	0.100248	0.320416	0.071257	0.00398768	0.355491	0.27059	0.0893969
0.229657	0.100248	0.332527	0.0700808	0.00398768	0.356725	0.27059	0.0893969
0.229657	0.100248	0.344816	0.068999	0.00398768	0.356725	0.27059	0.0893969
0.229657	0.100248	0.357332	0.0679501	0.00398768	0.360119	0.27059	0.0893969
0.229657	0.100248	0.370242	0.0669036	0.00403703	0.354749	0.27059	0.0893969
0.229657	0.100248	0.384229	0.0659592	0.00403703	0.355114	0.27059	0.0893969
0.229657	0.100248	0.39784	0.0650297	0.0040469	0.354396	0.27059	0.0893969
0.229657	0.100248	0.412044	0.0640566	0.00409626	0.352304	0.27059	0.0893969
0.229657	0.100248	0.426366	0.0631287	0.00410613	0.3531	0.27059	0.0893969
0.229657	0.100248	0.440629	0.0622678	0.00410613	0.354054	0.27059	0.0893969
0.229657	0.100248	0.455099	0.0614265	0.00416535	0.355615	0.27059	0.0893969
0.229657	0.100248	0.469579	0.0605739	0.00419496	0.350785	0.326773	0.0908512
0.229657	0.100248	0.484257	0.0598123	0.00419496	0.354497	0.326773	0.0908512
0.229657	0.100248	0.499595	0.0590631	0.00420483	0.347938	0.326773	0.0908512
0.229657	0.100248	0.514036	0.0583506	0.00422457	0.338235	0.326773	0.0908512
0.229657	0.100248	0.528358	0.0576226	0.00422457	0.346734	0.326773	0.0908512
0.229657	0.100248	0.544289	0.0568948	0.00422457	0.348485	0.326773	0.0908512
0.229657	0.100248	0.560546	0.05625	0.00425419	0.340528	0.326773	0.0908512
0.229657	0.100248	0.575569	0.0555747	0.00435289	0.338747	0.326773	0.0908512
0.229657	0.100248	0.591026	0.0549337	0.00435289	0.34192	0.326773	0.0908512
0.229657	0.100248	0.606434	0.0543365	0.00435289	0.343529	0.326773	0.0908512
0.229657	0.100248	0.622167	0.0537147	0.00436276	0.324675	0.326773	0.0908512
0.229657	0.100248	0.636736	0.0530968	0.00436276	0.328194	0.326773	0.0908512
0.229657	0.100248	0.65166	0.0525378	0.00436276	0.333333	0.326773	0.0908512
0.229657	0.100248	0.66618	0.0519912	0.00436276	0.33871	0.326773	0.0908512
0.229657	0.100248	0.680531	0.0514454	0.0043825	0.324034	0.326773	0.0908512
0.229657	0.100248	0.695604	0.0509487	0.00442198	0.315369	0.326773	0.0908512
0.229657	0.100248	0.710103	0.0504393	0.00442198	0.316532	0.326773	0.0908512
0.229657	0.100248	0.723863	0.0499371	0.00442198	0.316327	0.326773	0.0908512
0.229657	0.100248	0.738017	0.0494614	0.00442198	0.316872	0.326773	0.0908512
0.229657	0.100248	0.751352	0.0490285	0.00442198	0.322851	0.357292	0.0925046
0.229657	0.100248	0.763986	0.0486182	0.00442198	0.324895	0.357292	0.0925046
0.229657	0.100248	0.776907	0.0481998	0.00449108	0.3125	0.357292	0.0925046
0.229657	0.100248	0.788633	0.047801	0.0045503	0.309751	0.357292	0.0925046
0.229657	0.100248	0.800734	0.0474013	0.00458978	0.296564	0.357292	0.0925046
0.229657	0.100248	0.812599	0.0470277	0.00458978	0.300366	0.357292	0.0925046
0.229657	0.100248	0.823328	0.0466534	0.00458978	0.304267	0.435299	0.0806805
0.229657	0.100248	0.833968	0.0462642	0.00458978	0.307116	0.435299	0.0806805
0.229657	0.100248	0.844579	0.045913	0.00458978	0.309434	0.435299	0.0806805
0.229657	0.100248	0.854558	0.0455545	0.00461939	0.289474	0.435299	0.0806805
0.229657	0.100248	0.863609	0.0452118	0.00461939	0.292553	0.435299	0.0806805
0.229657	0.100248	0.873134	0.0448826	0.00461939	0.29517	0.435299	0.0806805
0.229657	0.100248	0.881524	0.0445431	0.00461939	0.297834	0.435299	0.0806805
0.229657	0.100248	0.889924	0.0442193	0.00462926	0.292683	0.435299	0.0806805
0.229657	0.100248	0.897584	0.0439073	0.00475758	0.293015	0.435299	0.0806805
0.229657	0.100248	0.904977	0.0436198	0.00476745	0.289782	0.435299	0.0806805
0.229657	0.100248	0.912005	0.0432998	0.00479706	0.288779	0.435299	0.0806805
0.229657	0.100248	0.918322	0.0430132	0.0048168	0.27673	0.435299	0.0806805
0.229657	0.100248	0.924658	0.0427242	0.0048168	0.280702	0.435299	0.0806805
0.229657	0.100248	0.930403	0.0424415	0.0048168	0.286179	0.435299	0.0806805
0.229657	0.100248	0.936414	0.0421752	0.00483654	0.271493	0.510226	0.0713933
0.229657	0.100248	0.941922	0.0419149	0.00483654	0.275651	0.510226	0.0713933
0.229657	0.100248	0.946828	0.0416638	0.00483654	0.277778	0.510226	0.0713933
0.229657	0.100248	0.951181	0.0414101	0.00487603	0.269345	0.604114	0.0630647
0.229657	0.100248	0.955622	0.0411726	0.0048859	0.267936	0.604114	0.0630647
0.229657	0.100248	0.959284	0.0409335	0.00489577	0.266281	0.688221	0.0579038
0.229657	0.100248	0.962828	0.0407124	0.00490564	0.26458	0.688221	0.0579038
0.229657	0.100248	0.966095	0.0404845	0.00491551	0.26301	0.688221	0.0579038
0.229657	0.100248	0.968987	0.0402556	0.00495499	0.262136	0.711426	0.0577533
0.229657	0.100248	0.971978	0.0400414	0.0049846	0.257373	0.711426	0.0577533
0.229657	0.100248	0.974672	0.0398255	0.0049846	0.260163	0.711426	0.0577533
0.229657	0.100248	0.976972	0.039618	0.00499447	0.256614	0.711426	0.0577533
0.229657	0.100248	0.979282	0.0394276	0.00510305	0.255181	0.711426	0.0577533
0.229657	0.100248	0.981414	0.0392322	0.0051524	0.253181	0.711426	0.0577533
0.229657	0.100248	0.982993	0.0390354	0.00516227	0.240047	0.711426	0.0577533
0.229657	0.100248	0.984671	0.038847	0.00516227	0.243468	0.711426	0.0577533
0.229657	0.100248	0.986171	0.0386748	0.00516227	0.248786	0.711426	0.0577533
0.229657	0.100248	0.987484	0.0384987	0.00516227	0.25031	0.711426	0.0577533
0.229657	0.100248	0.988797	0.0383314	0.00516227	0.25345	0.711426	0.0577533
0.229657	0.100248	0.989912	0.038172	0.00518201	0.237601	0.711426	0.0577533
0.229657	0.100248	0.990929	0.0380132	0.00520175	0.234773	0.711426	0.0577533
0.229657	0.100248	0.991817	0.037863	0.00520175	0.235096	0.711426	0.0577533
0.229657	0.100248	0.992656	0.0377146	0.00522149	0.231102	0.711426	0.0577533
0.229657	0.100248	0.993337	0.0375689	0.00529059	0.231013	0.711426	0.0577533
0.229657	0.100248	0.993861	0.0374279	0.00530046	0.228453	0.759308	0.0425114
0.229657	0.100248	0.994473	0.0373005	0.00531033	0.222333	0.759308	0.0425114
0.229657	0.100248	0.995045	0.0371699	0.00531033	0.225937	0.759308	0.0425114
0.229657	0.100248	0.995617	0.0370492	0.00534981	0.219417	0.759308	0.0425114
0.229657	0.100248	0.996111	0.0369291	0.00539916	0.216319	0.759308	0.0425114
0.229657	0.100248	0.996496	0.0368146	0.00546826	0.213958	0.759308	0.0425114
0.229657	0.100248	0.996901	0.0367047	0.005488	0.211091	0.798257	0.0423191
0.229657	0.100248	0.997128	0.0365923	0.00553735	0.209607	0.798257	0.0423191
0.229657	0.100248	0.997424	0.0364925	0.00555709	0.199344	0.798257	0.0423191
0.229657	0.100248	0.997631	0.0363913	0.00555709	0.206633	0.848715	0.041346
0.229657	0.100248	0.997759	0.0362927	0.00562618	0.197462	0.848715	0.041346
0.229657	0.100248	0.997888	0.0362033	0.00567554	0.194444	0.848715	0.041346
0.229657	0.100248	0.998026	0.0361163	0.00573476	0.19037	0.848715	0.041346
0.229657	0.100248	0.998134	0.0360318	0.0057545	0.186916	0.848715	0.041346
0.229657	0.100248	0.998253	0.0359542	0.00576437	0.182517	0.903891	0.0404569
0.229657	0.100248	0.998401	0.0358805	0.00579398	0.179783	0.903891	0.0404569
0.229657	0.100248	0.998519	0.0358021	0.00582359	0.177822	0.909458	0.0407381
0.229657	0.100248	0.998589	0.0357364	0.00588282	0.175796	0.909458	0.0407381
0.229657	0.100248	0.998658	0.0356697	0.00589269	0.170567	0.909458	0.0407381
0.229657	0.100248	0.998677	0.0356027	0.00590256	0.165772	0.909458	0.0407381
0.229657	0.100248	0.998796	0.0355442	0.0059223	0.16129	0.909458	0.0407381
0.229657	0.100248	0.998855	0.0354885	0.00594204	0.158509	0.926968	0.0408617
0.229657	0.100248	0.998914	0.0354336	0.006021	0.155711	0.932614	0.0411423
0.229657	0.100248	0.998954	0.0353797	0.00603087	0.152411	0.932614	0.0411423
0.229657	0.100248	0.999023	0.0353324	0.00605062	0.149269	0.932614	0.0411423
0.229657	0.100248	0.999082	0.035287	0.00606049	0.14502	0.957725	0.040511
0.229657	0.100248	0.999131	0.0352441	0.00607036	0.142789	0.968049	0.0402447
0.229657	0.100248	0.999161	0.0352048	0.0060901	0.140351	0.968049	0.0402447
0.229657	0.100248	0.9992	0.0351669	0.00610984	0.138241	0.968049	0.0402447
0.229657	0.100248	0.99923	0.0351322	0.00615919	0.135253	0.987099	0.0393736
0.229657	0.100248	0.999279	0.0350629	0.00619867	0.134328	0.988284	0.0394606
0.229657	0.100248	0.999279	0.0350957	0.00621841	0.132177	0.988284	0.0394606
0.229657	0.100248	0.999289	0.0350335	0.00623816	0.12963	0.988284	0.0394606
0.229657	0.100248	0.999319	0.0350038	0.00630725	0.127643	0.988284	0.0394606
0.229657	0.100248	0.999358	0.0349771	0.00633686	0.125428	0.988827	0.0397457
0.229657	0.100248	0.999388	0.0349511	0.00638621	0.123242	0.988827	0.0397457
0.229657	0.100248	0.999418	0.0349267	0.00642569	0.121037	0.988827	0.0397457
0.229657	0.100248	0.999447	0.0349055	0.00649479	0.119408	0.988827	0.0397457
0.229657	0.100248	0.999467	0.0348835	0.00653427	0.118313	0.988827	0.0397457
0.229657	0.100248	0.999497	0.0348633	0.00655401	0.116739	0.988827	0.0397457
0.229657	0.100248	0.999526	0.0348463	0.00666259	0.115876	0.988827	0.0397457
0.229657	0.100248	0.999566	0.0348134	0.00676129	0.11212	0.988827	0.0397457
0.229657	0.100248	0.999566	0.0348298	0.00676129	0.11467	0.988827	0.0397457
0.229657	0.100248	0.999576	0.0348005	0.00686987	0.111382	0.995943	0.0390058
0.229657	0.100248	0.999595	0.0347868	0.00693896	0.110979	0.995943	0.0390058
0.229657	0.100248	0.999605	0.0347744	0.00700805	0.110429	0.996456	0.0393421
0.229657	0.100248	0.999615	0.0347632	0.0070278	0.10854	0.997947	0.0389093
0.229657	0.100248	0.999635	0.034743	0.00706728	0.107063	0.997947	0.0389093
0.229657	0.100248	0.999635	0.0347529	0.0071265	0.106685	0.997947	0.0389093
0.229657	0.100248	0.999655	0.0347337	0.00716598	0.1057	0.997947	0.0389093
0.229657	0.100248	0.999704	0.0347037	0.00721533	0.105291	0.999487	0.0384077
0.229657	0.100248	0.999704	0.0347109	0.00726469	0.104759	0.999487	0.0384077
0.229657	0.100248	0.999704	0.034718	0.00733378	0.104167	0.999487	0.0384077
0.229657	0.100248	0.999704	0.0347255	0.00736339	0.103139	0.999487	0.0384077
0.229657	0.100248	0.999714	0.0346982	0.00740287	0.102151	0.999487	0.0384077
0.229657	0.100248	0.999743	0.0346881	0.00749171	0.101585	0.999625	0.038416
0.229657	0.100248	0.999743	0.0346934	0.00760028	0.101743	0.999625	0.038416
0.229657	0.100248	0.999753	0.0346787	0.00765951	0.101181	0.999625	0.038416
0.229657	0.100248	0.999753	0.0346838	0.00774834	0.101706	0.999625	0.038416
0.229657	0.100248	0.999763	0.0346743	0.00776808	0.100403	0.999625	0.038416
0.229657	0.100248	0.999773	0.0346611	0.00784705	0.0999781	1	0.0373208
0.229657	0.100248	0.999773	0.0346635	0.00788653	0.0991807	1	0.0373208
0.229657	0.100248	0.999773	0.034667	0.00796549	0.0989848	1	0.0373208
0.229657	0.100248	0.999773	0.0346701	0.00800497	0.0984456	1	0.0373208
0.229657	0.100248	0.999783	0.0346559	0.00812342	0.0983673	1	0.0373208
0.229657	0.100248	0.999783	0.0346583	0.00829122	0.0993178	1	0.0373208
0.229657	0.100248	0.999793	0.0346491	0.00836031	0.0992502	1	0.0373208
0.229657	0.100248	0.999793	0.034651	0.00838992	0.098504	1	0.0373208
0.229657	0.100248	0.999793	0.0346526	0.00839979	0.0972673	1	0.0373208
0.229657	0.100248	0.999793	0.034654	0.00843928	0.0967377	1	0.0373208
0.229657	0.100248	0.999803	0.0346446	0.00852811	0.0964945	1	0.0373208
0.229657	0.100248	0.999803	0.0346459	0.00857746	0.0961782	1	0.0373208
0.229657	0.100248	0.999803	0.0346476	0.00870578	0.0959173	1	0.0373208
0.229657	0.100248	0.999822	0.0346422	0.0089328	0.0963665	1	0.0373208
0.229657	0.100248	0.999822	0.0346432	0.00911047	0.0965968	1	0.0373208
0.229657	0.100248	0.999842	0.0346401	0.00915982	0.0961246	1	0.0373208
0.229657	0.100248	0.999842	0.0346408	0.00919931	0.0953174	1	0.0373208
0.229657	0.100248	0.999842	0.0346416	0.00928814	0.0951679	1	0.0373208
0.229657	0.100248	0.999852	0.0346384	0.00937697	0.094854	1	0.0373208
0.229657	0.100248	0.999852	0.0346388	0.00955464	0.0953437	1	0.0373208
0.229657	0.100248	0.999852	0.0346396	0.00963361	0.0951269	1	0.0373208
0.229657	0.100248	0.999852	0.03464	0.00972244	0.0949746	1	0.0373208
0.229657	0.100248	0.999862	0.0346362	0.00982115	0.0950438	1	0.0373208
0.229657	0.100248	0.999862	0.0346363	0.00990011	0.094693	1	0.0373208
0.229657	0.100248	0.999862	0.0346364	0.0100975	0.095022	1	0.0373208
0.229657	0.100248	0.999862	0.0346368	0.0102752	0.0953616	1	0.0373208
0.229657	0.100248	0.999862	0.0346369	0.0104035	0.0955631	1	0.0373208
0.229657	0.100248	0.999862	0.0346372	0.010522	0.0952314	1	0.0373208
0.229657	0.100248	0.999862	0.0346376	0.01067	0.0950675	1	0.0373208
0.229657	0.100248	0.999862	0.0346382	0.0108279	0.0953091	1	0.0373208
0.229657	0.100248	0.999882	0.034636	0.0109859	0.0954673	1	0.0373208
0.229657	0.100248	0.999891	0.0346352	0.0110944	0.0951755	1	0.0373208
0.229657	0.100248	0.999891	0.0346354	0.0111241	0.0942029	1	0.0373208
0.229657	0.100248	0.999891	0.0346358	0.0113116	0.0944932	1	0.0373208
0.229657	0.100248	0.999901	0.0346349	0.0116472	0.0948265	1	0.0373208
0.229657	0.100248	0.999901	0.0346351	0.0118347	0.0948797	1	0.0373208
0.229657	0.100248	0.999911	0.0346347	0.0119334	0.0943556	1	0.0373208
0.229657	0.100248	0.999921	0.0346338	0.0121802	0.0950566	1	0.0373208
0.229657	0.100248	0.999921	0.0346338	0.0123579	0.0953944	1	0.0373208
0.229657	0.100248	0.999921	0.034634	0.0125355	0.0962715	1	0.0373208
0.229657	0.100248	0.999921	0.0346342	0.0127428	0.0961669	1	0.0373208
0.229657	0.100248	0.999941	0.0346321	0.01296	0.0961303	1	0.0373208
0.229657	0.100248	0.999941	0.0346323	0.0130883	0.0958379	1	0.0373208
0.229657	0.100248	0.999941	0.0346326	0.0133548	0.0966038	1	0.0373208
0.229657	0.100248	0.999941	0.0346329	0.0137397	0.097109	1	0.0373208
0.229657	0.100248	0.999941	0.034633	0.0140556	0.0977389	1	0.0373208
0.229657	0.100248	0.999941	0.0346335	0.014332	0.0979609	1	0.0373208
0.229657	0.100248	0.999951	0.0346319	0.014342	0	1	0.0373208
0.229657	0.100248	0.999961	0.0346264			1	0.0373208
0.229657	0.100248	0.999961	0.0346264			1	0.0373208
0.229657	0.100248	0.999961	0.0346264			1	0.0373208
0.229657	0.100248	0.999961	0.0346264			1	0.0373208
0.229657	0.100248	0.999961	0.0346264			1	0.0373208
0.229657	0.100248	0.999961	0.0346264			1	0.0373208
0.229657	0.100248	0.999961	0.0346264			1	0.0373208
0.229657	0.100248	0.999961	0.0346264			1	0.0372442
0.229657	0.100248	0.999961	0.0346265			1	0.0372442
0.229657	0.100248	0.999961	0.0346264			1	0.0372442
0.229657	0.100248	0.999961	0.0346263			1	0.0372442
0.229657	0.100248	0.999961	0.0346264			1	0.0372442
0.229657	0.100248	0.999961	0.0346265			1	0.0372442
0.229657	0.100248	0.999961	0.0346265			1	0.0372442
0.229657	0.100248	0.999961	0.0346267			1	0.0372442
0.229657	0.100248	0.999961	0.0346268			1	0.0372442
0.229657	0.100248	0.999961	0.034627			1	0.0372442
0.229657	0.100248	0.999961	0.0346271			1	0.0372442
0.229657	0.100248	0.999961	0.0346271			1	0.0372442
0.229657	0.100248	0.999961	0.034627			1	0.0372442
0.229657	0.100248	0.999961	0.0346272			1	0.0372442
0.229657	0.100248	0.999961	0.0346273			1	0.0372442
0.229657	0.100248	0.999961	0.0346272			1	0.0372442
0.229657	0.100248	0.999961	0.0346273			1	0.0374848
0.229657	0.100248	0.999961	0.0346276
0.229657	0.100248	0.999961	0.0346278
0.229657	0.100248	0.999961	0.0346281
0.229657	0.100248	0.999961	0.0346283
0.229657	0.100248	0.999961	0.0346285
0.229657	0.100248	0.999961	0.0346288
0.229657	0.100248	0.999961	0.0346292
0.229657	0.100248	0.999961	0.0346293
0.229657	0.100248	0.999961	0.0346294
0.229657	0.100248	0.999961	0.0346299
0.229657	0.100248	0.999961	0.0346301
0.229657	0.100248	0.999961	0.0346303
0.229657	0.100248	0.999961	0.0346306
0.229657	0.100248	0.999961	0.0346308
0.229657	0.100248	0.999961	0.0346311
0.229657	0.100248	0.999961	0.0346313
0.229657	0.100248	0.999961	0.0346316
0.229657	0.100248	0.999961	0.0346316
0.229657	0.100248	0.99997	0.0346275
0.229657	0.100248	0.99997	0.0346274
0.229657	0.100248	0.99997	0.0346274
0.229657	0.100248	0.99997	0.0346272
0.229657	0.100248	0.99997	0.0346271
0.229657	0.100248	0.99997	0.034627
0.229657	0.100248	0.99997	0.034627
0.229657	0.100248	0.99997	0.034627
0.229657	0.100248	0.99997	0.0346271
0.229657	0.100248	0.99997	0.0346269
0.229657	0.100248	0.99997	0.0346268
0.229657	0.100248	0.99997	0.0346268
0.229657	0.100248	0.99997	0.0346267
0.229657	0.100248	0.99997	0.0346267
0.229657	0.100248	0.99997	0.0346266
0.229667	0	0.99997	0.0346265
		0.99998	0
