# Supplementary material for: Ensemble approach combining multiple methods improves human transcription start site prediction
Source: BMC Genomics. 2010 Nov 30;11:677. doi: 10.1186/1471-2164-11-677 (PMC3053590; doi:10.1186/1471-2164-11-677)
Supplement: Additional file 3 — Profisi Ensemble source. Java source code for routines used to preprocess data and process results [file 1471-2164-11-677-S3.ZIP]

Archive with 7 entries (7 files):
- DBTools.java
- GenePos.java
- GenePosList.java
- Profisi.java
- ProfisiOldEnsemble.java
- PWM.java
- PWMList.java
