# Supplementary material for: Ensemble approach combining multiple methods improves human transcription start site prediction
Source: BMC Genomics. 2010 Nov 30;11:677. doi: 10.1186/1471-2164-11-677 (PMC3053590; doi:10.1186/1471-2164-11-677)
Supplement: Additional file 3 — Profisi Ensemble source. Java source code for routines used to preprocess data and process results [file 1471-2164-11-677-S3.ZIP › DBTools.java]

import java.sql.Connection;
import java.sql.Statement;
import java.sql.SQLException;
import java.sql.ResultSet;
import java.io.BufferedReader;
import java.io.FileReader;
import java.io.FileNotFoundException;
import java.io.IOException;
import java.util.LinkedList;

public class DBTools
{
	public static void putMelting(Connection conn) // puts sequences in database
	{
		GenePosList encode = new GenePosList(); encode.getFromRegionList(Profisi.data_path + "regions/hg17.region");
		try
		{
			Statement s = conn.createStatement();
			for(int i = 1; i <= 24; i++)
			{
				// first figure out the right path and table name
				String path = Profisi.data_path + "tracks/melting/chr";
				String tablename = "";
				if(i == 23)
					tablename = tablename + "X";
				else if(i == 24)
					tablename = tablename + "Y";
				else
					tablename = tablename + i;
				path = path + tablename + ".txt";

				BufferedReader in = new BufferedReader(new FileReader(path)); String line;
				int pos = 0;
				while ((line = in.readLine()) != null)
				{
					for(GenePos region : encode)
					{
						if(i == region.chrom && region.start <= pos && region.end >= pos)
							s.executeUpdate("INSERT INTO melting_track VALUES(" + i + ", " + pos + ", "
								+ Double.parseDouble(line) + ");");
					}
					pos++;
				}
				System.out.println("Finished chromosome " + tablename);
			}
		} catch (SQLException e) {
				System.out.println("SQL Exception:"+e.getMessage());
				System.out.println("SQL State:"+e.getSQLState());
				System.out.println("Vendor Error:"+e.getErrorCode());
		} catch (FileNotFoundException e) {
			e.printStackTrace();
		} catch (IOException e) {
			e.printStackTrace();
		}
	}

	
	public static void putSeqs(Connection conn) // puts sequences in database
	{
		final double linelength = 70.0; int seqs = 0; char strand;
		try
		{
			Statement s = conn.createStatement();
			for(int i = 1; i <= 24; i++)
			{
				// first figure out the right path and table name
				String path = "C://PhD//Data//Genomes//ref_";
				String tablename = "chr";
				if(i == 23)
					tablename = tablename + "X";
				else if(i == 24)
					tablename = tablename + "Y";
				else
					tablename = tablename + i;
				path = path + tablename + ".fa";


				BufferedReader in = new BufferedReader(new FileReader(path));
				int pos = 0;
				String seq = ""; // holds our 250 long sequence
				String line = in.readLine(); // skip first line
				while ((line = in.readLine()) != null)
				{
					seq += line;

					// do we have enough to add a new line to the db
					if(seq.length() >= 250)
					{
//						System.out.println("INSERT INTO " + tablename + " VALUES(" + pos + ", '"
//							+ seq.substring(0, 250) + "');");
						s.executeUpdate("INSERT INTO " + tablename + " VALUES(" + pos + ", '"
							+ seq.substring(0, 250) + "');");
						seq = seq.substring(250);
						pos += 250;
					}
				}
				// reached the end - add whatever is left in the buffer
//				System.out.println("INSERT INTO " + tablename + " VALUES(" + pos + ", '" + seq + "');");
				s.executeUpdate("INSERT INTO " + tablename + " VALUES(" + pos + ", '" + seq + "');");
			}
		} catch (SQLException e) {
				System.out.println("SQL Exception:"+e.getMessage());
				System.out.println("SQL State:"+e.getSQLState());
				System.out.println("Vendor Error:"+e.getErrorCode());
		} catch (FileNotFoundException e) {
			e.printStackTrace();
		} catch (IOException e) {
			e.printStackTrace();
		}
	}

	public static void putWIG(Connection conn, String path, String tablename) // puts sequences in database
	{
		String line;
		try
		{
			Statement s = conn.createStatement();
			BufferedReader in = new BufferedReader(new FileReader(path));
			boolean in_region = false;
			LinkedList<Double> vals = new LinkedList<Double>();
			int start = 0; int chrom_int = 0; int count = 0;
			while ((line = in.readLine()) != null)
			{
				if(line.charAt(0) == 'f')
				{
					String[] columns = line.split(" ");
					String chrom = columns[1].substring(9);
					if(chrom.equals("X")) chrom_int = 23;
					else if(chrom.equals("Y")) chrom_int = 24;
					else chrom_int = Integer.parseInt(chrom);
					start = Integer.parseInt(columns[2].substring(6));
					count = 0;
				}
				else
				{
					s.executeUpdate("INSERT INTO " + tablename + " VALUES(" + chrom_int + ", "
						+ (start + count) + ", " + Double.parseDouble(line) + ");");
					
					count++;
				}
			}

			in.close();
		}
		catch(Exception e)
		{
			e.printStackTrace();
			System.out.println(e.getMessage());
		}
	}

	public static void getGC(Statement s, int chrom, int pos, int width)
	{
		
	}

	public static void putVEGA(Connection conn, String path, boolean pseudo)
	{
		// first read start/end from the main file
		try
		{
			Statement s = conn.createStatement();
			BufferedReader details = new BufferedReader(new FileReader(path));
			String line; String[] columns;
			while ((line = details.readLine()) != null)
			{
				// read line and get values
				columns = line.split("\t");
				String seq_id = columns[0];
				String chrom = columns[1]; int chrom_int = 0;
				if(chrom.length() > 3)
				{
					chrom = chrom.substring(3);
					if(chrom.equals("X"))
						chrom_int = 23;
					else if(chrom.equals("Y"))
						chrom_int = 24;
					else
						chrom_int = Integer.parseInt(chrom);
				}
				int start = Integer.parseInt(columns[3]); // TSS
				int end = Integer.parseInt(columns[4]); // transcription end
				boolean strand = columns[2].equals("+");

				// now get the label info from the other file
				String label = "", dbid;
				BufferedReader in = new BufferedReader(new FileReader("C://PhD//Data//HAVANA//vegaInfo.txt"));
				while ((line = in.readLine()) != null)
				{
					// read line and get values
					dbid = line.substring(0, 18);
					if(seq_id.equals(dbid))
					{
						columns = line.split("\t");
						label = columns[1] + "\t" + columns[4];
						label = label.replace("\'", "\\\'");
						break;
					}
				}
				in.close();

//				System.out.println("INSERT INTO vegagenes VALUES(" + chrom_int + ", " + start + ", " + pseudo
//						+ ", " + strand + ", '" + label + "');");
				s.executeUpdate("INSERT INTO vegagenes VALUES(" + chrom_int + ", " + start + ", " + end + ", "
						+ pseudo + ", " + strand + ", '" + label + "');");
			}
			details.close();
		}
		catch (SQLException e)
		{
			System.out.println("SQL Exception:"+e.getMessage());
			System.out.println("SQL State:"+e.getSQLState());
			System.out.println("Vendor Error:"+e.getErrorCode());
		}
		catch(Exception e)
		{
			e.printStackTrace();
			System.out.println(e.getMessage());
		}
	}


	// given a list of regions, generates a new list of regions with no gaps
	// i.e. splits up regions based on NNNNNNs
	public static void findGaps(GenePosList regions, Statement s)
	{
		int start = 0;
		boolean in_a_gap = true;
		
		for(GenePos g : regions)
		{
			g.getSeq(s);
			System.out.println(g.label + "\t" + g.seq.length());
			for(int i = 0; i < g.seq.length(); i++)
			{
				if(g.seq.charAt(i) == 'N')
				{
					if(!in_a_gap)
					{
						System.out.println(start + "\t" + i);
						in_a_gap = true;
					}
				}
				else
				{
					if(in_a_gap)
					{
						start = i;
						in_a_gap = false;
					}
				}
			}
		}
	}
}
