# Supplementary material for: Ensemble approach combining multiple methods improves human transcription start site prediction
Source: BMC Genomics. 2010 Nov 30;11:677. doi: 10.1186/1471-2164-11-677 (PMC3053590; doi:10.1186/1471-2164-11-677)
Supplement: Additional file 3 — Profisi Ensemble source. Java source code for routines used to preprocess data and process results [file 1471-2164-11-677-S3.ZIP › GenePos.java]

import java.util.LinkedList;
import java.util.HashSet;
import java.sql.Statement;
import java.sql.ResultSet;
import java.sql.SQLException;
import java.io.*;

public class GenePos
{
	// labelling
	String label;
	String seq_id; // accession ID
	String ref_seq; // EPD sequence (testing only)
	String region; // ENCODE region
	GenePos region_ref;

	// location
	int chrom;
	int start;
	int end;
	int centre;
	boolean strand;

	// content
	String seq;
	double[] vector;
	boolean normalised_vector = false;


	// cpg stuff
	double gc_content;
	double cpg_ratio;
	boolean cpg_island;

	// classification
	boolean promoter;
	boolean found; // has been found by the prediction program yet?
	double score;
	double score2; // for alt score such as area under curve etc
	boolean sv; // is a support vector
	boolean nsv; // is a non-bounded support vector

    GenePos()
    {

    }

	GenePos(GenePos g)
	{
		this.label = g.label;
		this.seq_id = g.seq_id;
		this.region = g.region;
		this.chrom = g.chrom;
		this.start = g.start;
		this.centre = g.centre;
		this.end = g.end;
		this.strand = g.strand;
		this.promoter = g.promoter;

	}

	public void move(int basepairs)
	{
		seq = null; // will have to get seqs again
		vector = null;
		normalised_vector = false;
		score = 0;
		start += basepairs;
		end += basepairs;
		centre += basepairs;
	}

	// gets reverse complement of sequence
	public void flip()
	{
		String newseq = "";
		seq = seq.toUpperCase();
		for(int i = 0; i < seq.length(); i++)
		{
			if(seq.charAt(i) == 'G') newseq = "C" + newseq;
			else if(seq.charAt(i) == 'C') newseq = "G" + newseq;
			else if(seq.charAt(i) == 'A') newseq = "T" + newseq;
			else if(seq.charAt(i) == 'T') newseq = "A" + newseq;
			else if(seq.charAt(i) == 'N') newseq = "N" + newseq;
		}
		seq = newseq;
	}

	void getSubVector(GenePos bigger)
	{
		vector = new double[end - start];
		System.arraycopy(bigger.vector, start, vector, 0, end);
		if(!strand)
			reverseVector();
	}

	public void reverseVector() {
   int left  = 0;          // index of leftmost element
   int right = vector.length-1; // index of rightmost element

   while (left < right) {
      // exchange the left and right elements
      double temp = vector[left];
      vector[left]  = vector[right];
      vector[right] = temp;

      // move the bounds toward the center
      left++;
      right--;
   }
}
	
	void getMeltingAsVector(String path, int chrom)
	{
		LinkedList<Double> temps = new LinkedList<Double>();
		String line;
		String[] cols;
		int ops = 0;
		try
		{
			BufferedReader in = new BufferedReader(new FileReader(path));
			PrintWriter out = new PrintWriter(new BufferedWriter(new FileWriter(path + ".txt")));
			while ((line = in.readLine()) != null)
			{
				cols = line.split(" +");
				for(String val : cols)
				{
					if(!val.equals(""))
					{
//						temps.add(Double.parseDouble(val));
						out.println(Double.parseDouble(val));
						ops++;
//						if(ops % 1000000 ==0)
//							System.out.print("M");
					}
				}
			}
			System.out.println();
			in.close();
			out.close();
/*
			this.vector = new double[temps.size()];
			System.out.println(this.vector.length + " entries");
			for(int i = 0; i < this.vector.length; i++)
			{
				vector[i] = temps.get(i);
			}
*/
		}
		catch (Exception e)
		{
			e.printStackTrace();
			e.getLocalizedMessage();
		}

	}

	// gets all needed features for 3 way all in yoke
	// based on the results of "average and SD.xls"
	public boolean getFeatures(Statement s)
	{
		vector = null;
		boolean zeroes = true;

		// melting stuff - window of 100/100
		start = start + 250;
		end = end - 250;
		getRP(s);
		getTrackFromDB(s, "melting");

		// rp scores - window of 100/100
//		if(!getTrackFromDB(s, "rp_track"))
//			zeroes = false;
		start = start - 250;
		end = end + 250;

/*
		// output from TF SVM - window of 400/0
		if(strand)
		{
			start = start + 100;
			end = end - 500;
		}
		else
		{
			start = start + 500;
			end = end - 100;
		}
		if(!getTrackFromDB(s, "tf_track"))
			zeroes = false;

		if(strand)
		{
			start = start - 100;
			end = end + 500;
		}
		else
		{
			start = start - 500;
			end = end + 100;
		}
*/
//		System.out.println("------------------------------------------------");
		normalised_vector = false;

		return zeroes;
	}

	public void dinucsToVector()
	{
		vector = new double[16]; String dinuc;
		for(int i = 0; i < seq.length() -2; i++)
		{
			dinuc = seq.substring(i, i + 2);
			if(dinuc.toUpperCase().equals("GG")) vector[0]++;
			else if(dinuc.toUpperCase().equals("GC")) vector[1]++;
			else if(dinuc.toUpperCase().equals("GA")) vector[2]++;
			else if(dinuc.toUpperCase().equals("GT")) vector[3]++;
			else if(dinuc.toUpperCase().equals("CG")) vector[4]++;
			else if(dinuc.toUpperCase().equals("CC")) vector[5]++;
			else if(dinuc.toUpperCase().equals("CA")) vector[6]++;
			else if(dinuc.toUpperCase().equals("CT")) vector[7]++;
			else if(dinuc.toUpperCase().equals("AG")) vector[8]++;
			else if(dinuc.toUpperCase().equals("AC")) vector[9]++;
			else if(dinuc.toUpperCase().equals("AA")) vector[10]++;
			else if(dinuc.toUpperCase().equals("AT")) vector[11]++;
			else if(dinuc.toUpperCase().equals("TG")) vector[12]++;
			else if(dinuc.toUpperCase().equals("TC")) vector[13]++;
			else if(dinuc.toUpperCase().equals("TA")) vector[14]++;
			else if(dinuc.toUpperCase().equals("TT")) vector[15]++;
		}
	}

	public void getRawTrack(String foldername)
	{
		vector = new double[end - start];
		try
		{
			String path = Profisi.data_path + "tracks/" + foldername + "/" + label + ".raw";
			BufferedReader in = new BufferedReader(new FileReader(path));
			for(int i = 0; i < vector.length; i++)
				vector[i] = Double.parseDouble(in.readLine());
			in.close();
		}
		catch(Exception e)
		{
			e.printStackTrace();
		}
	}

	public boolean getQuickFeatures(Statement s)
	{
		vector = new double[2];
		boolean zeroes = true;
		try
		{
			// melting ///////////////////////////
			String query = "SELECT val FROM melting WHERE chrom=" + chrom + " AND pos = " + centre + ";";
			ResultSet rs = s.executeQuery(query);
			while(rs.next())
				vector[0] = rs.getDouble(1);
			rs.close();

			// rp ////////////////////////////////
			String tablename = "rp";
			if(chrom == 23)
				tablename = tablename + "X";
			else if(chrom == 24)
				tablename = tablename + "Y";
			else
				tablename = tablename + chrom;
			query = "SELECT val FROM " + tablename + " WHERE pos = " + centre + ";";
			rs = s.executeQuery(query);
			while(rs.next())
			{
				vector[1] = rs.getDouble(1);
			}
		}
		catch(SQLException e)
		{
			System.out.println("SQL Exception while fetching sequence:"+e.getMessage());
			System.out.println("SQL State:"+e.getSQLState());
			System.out.println("Vendor Error:"+e.getErrorCode());
			return false;
		}
		normalised_vector = false;

		return zeroes;
	}

	public double getGCpercentage(int pos, int window)
	{
		double total = 0;
		for(int i = pos - ((window - 1)/2) ; i <= pos + ((window - 1)/2); i++)
			if(seq.charAt(i) == 'G' || seq.charAt(i) == 'C' || seq.charAt(i) == 'g' || seq.charAt(i) == 'c')
				total++;
		return 100.0 * total / (double) window;
	}

	public boolean getSeq(Statement s)
	{
		// don't bother if we already have the sequence for this region
		if(this.seq != null)
			return true;
		
		String tablename = "chr";
		if(chrom == 23)
			tablename = tablename + "x";
		else if(chrom == 24)
			tablename = tablename + "y";
		else
			tablename = tablename + chrom;

		String query = "SELECT * FROM " + tablename + " WHERE start > " + (start - 251) + " AND start < " + end;
//		System.out.println(query);
		try
		{
			ResultSet rs = s.executeQuery(query);
			seq = ""; int linestart; String fragment;
			while(rs.next())
			{
				linestart = rs.getInt(1);
				fragment = rs.getString(2);
//				System.out.println(fragment);

				if(linestart < start)
					seq = seq + fragment.substring(start - linestart);
				else if(linestart + 250 > end)
					seq = seq + fragment.substring(0, end - linestart);
				else
					seq = seq + fragment;
			}
//			System.out.println();
			// sequence has gaps - abort
			if(seq.indexOf("N") != -1)
				return false;

//			System.out.println(seq);
			if(!strand)
				flip();
//			System.out.println(seq);
			if(seq.length() < end - start)
			{
				System.out.println("Region length:" + seq.length() + " seq length:" + (end - start));
				return false;
			}
		}
		catch(SQLException e)
		{
			System.out.println("SQL Exception while fetching sequence:"+e.getMessage());
			System.out.println("SQL State:"+e.getSQLState());
			System.out.println("Vendor Error:"+e.getErrorCode());

			return false;
		}
		return true;
	}

	public double[] returnRP(Statement s)
	{
		double[] rp_vector = new double[end - start];
		String tablename = "rp";
		if(chrom == 23)
			tablename = tablename + "X";
		else if(chrom == 24)
			tablename = tablename + "Y";
		else
			tablename = tablename + chrom;

		String query = "SELECT * FROM " + tablename + " WHERE pos >= " + start + " AND pos < " + end;
		int pos; double val;
		try
		{
			ResultSet rs = s.executeQuery(query);
			while(rs.next())
			{
				pos = rs.getInt(1);
				val = rs.getDouble(2);
				rp_vector[pos - start] = val;
			}

			if(!strand)
			{
				double[] newvector = new double[rp_vector.length];
				for(int i = 0; i < rp_vector.length; i++)
					newvector[i] = rp_vector[rp_vector.length - (i + 1)];
				rp_vector = newvector;
			}
		}
		catch(SQLException e)
		{
			System.out.println("SQL Exception while fetching sequence:"+e.getMessage());
			System.out.println("SQL State:"+e.getSQLState());
			System.out.println("Vendor Error:"+e.getErrorCode());

		}
		return rp_vector;
	}

	public boolean getRP(Statement s)
	{
		double[] rp_vector = new double[end - start];
		String tablename = "rp";
		if(chrom == 23)
			tablename = tablename + "X";
		else if(chrom == 24)
			tablename = tablename + "Y";
		else
			tablename = tablename + chrom;

		String query = "SELECT * FROM " + tablename + " WHERE pos >= " + start + " AND pos < " + end;
		int pos; double val;
		try
		{
			ResultSet rs = s.executeQuery(query);
			while(rs.next())
			{
				pos = rs.getInt(1);
				val = rs.getDouble(2);
				rp_vector[pos - start] = val;
			}

			if(!strand)
			{
				double[] newvector = new double[rp_vector.length];
				for(int i = 0; i < rp_vector.length; i++)
					newvector[i] = rp_vector[rp_vector.length - (i + 1)];
				rp_vector = newvector;
			}
/*			boolean zeroes = false;
			for(double d : rp_vector)
				if(d == 0)
					zeroes = true;
			if(zeroes)
				System.out.println("track " + tablename + " has zeroes");*/

		}
		catch(SQLException e)
		{
			System.out.println("SQL Exception while fetching sequence:"+e.getMessage());
			System.out.println("SQL State:"+e.getSQLState());
			System.out.println("Vendor Error:"+e.getErrorCode());

			return false;
		}

		// append to current vector if possible
		int offset;
		if(vector == null)
			vector = rp_vector;
		else
		{
			offset = vector.length;
			double[] newvector = new double[vector.length + (end - start)];
			System.arraycopy(vector, 0, newvector, 0, vector.length);
			vector = newvector;
			System.arraycopy(rp_vector, 0, vector, offset, rp_vector.length);
		}
		normalised_vector = false;

		return true;
	}

	public void getGC()
	{
		for(int i = 0; i < seq.length(); i++)
			if(seq.charAt(i) == 'G' || seq.charAt(i) == 'C')
				gc_content++;
		gc_content = gc_content / seq.length();
	}

	public void getCpG()
	{
		int c_count = 0, g_count = 0, cpg_count = 0;
		for(int i = 0; i < seq.length(); i++)
		{
			if(seq.charAt(i) == 'C')
				c_count++;
			if(seq.charAt(i) == 'G')
				g_count++;
		}
		for(int i = 0; i < seq.length() - 1; i++)
			if(seq.substring(i, i + 2).equals("GC"))
				cpg_count++;

		cpg_ratio = (double)(cpg_count * seq.length())/(double)(c_count * g_count);
	}

	public double getGC(int start, int length)
	{
		int gc = 0;
		for(int i = start; i < start + length; i++)
			if(seq.charAt(i) == 'G' || seq.charAt(i) == 'C')
				gc++;
		return (double)gc / (double)length;
	}

	public int countCpG(int start, int length)
	{
		int cpg_count = 0;
		for(int i = start; i < start + length - 1; i++)
			if(seq.substring(i, i + 2).equals("GC"))
				cpg_count++;
		return cpg_count;
	}

	public double getCpG(int start, int length)
	{
		int c_count = 0, g_count = 0, cpg_count = 0;
		for(int i = start; i < start + length; i++)
		{
			if(seq.charAt(i) == 'C')
				c_count++;
			if(seq.charAt(i) == 'G')
				g_count++;
		}
		for(int i = start; i < start + length - 1; i++)
			if(seq.substring(i, i + 2).equals("GC"))
				cpg_count++;

		return (double)(cpg_count * length)/(double)(c_count * g_count);
	}

	public void doVectorCpG(int slices, int width)
	{
		vector = new double[slices * 2];

		// work out our starting point
		int start_point = (seq.length() / 2) - ((slices * width) / 2);

		for(int i = 0; i < slices; i++)
		{
			vector[i * 2] = getGC(start_point + (i * width), width);
			vector[(i * 2) + 1] = countCpG(start_point + (i * width), width + 1);
//			System.out.println(vector[i * 2] + "\t" + vector[(i * 2) + 1]);
		}
	}

	public void doTwistVector()
	{
		double[] aa = {0.026, 0.038, 0.020, 1.69, 2.26, 7.65};
		double[] ac = {0.036, 0.038, 0.023, 1.32, 3.03, 8.93};
		double[] ag = {0.031, 0.037, 0.019, 1.46, 2.03, 7.08};
//		double[] at = 
	}

	public boolean getTrackFromDB(Statement s, String tablename)
	{
		double[] table_vector = new double[end - start];

		String query = "SELECT * FROM " + tablename + " WHERE chrom=" + chrom + " AND pos >= " + start + " AND pos < " + end;
		try
		{
			ResultSet rs = s.executeQuery(query);
			int pos;
			while(rs.next())
			{
				pos = rs.getInt(2);
				table_vector[pos - start] = rs.getDouble(3);
			}
			rs.close();
			if(!strand)
			{
				double[] newvector = new double[table_vector.length];
				for(int i = 0; i < table_vector.length; i++)
					newvector[i] = table_vector[table_vector.length - (i + 1)];
				table_vector = newvector;
			}

		}
		catch(SQLException e)
		{
			System.out.println("SQL Exception while fetching sequence:"+e.getMessage());
			System.out.println("SQL State:"+e.getSQLState());
			System.out.println("Vendor Error:"+e.getErrorCode());
			return false;
		}

		// append to current vector if possible
		int offset;
		if(vector == null)
			vector = table_vector;
		else
		{
			offset = vector.length;
			double[] newvector = new double[vector.length + (end - start)];
			System.arraycopy(vector, 0, newvector, 0, vector.length);
			vector = newvector;
			System.arraycopy(table_vector, 0, vector, offset, table_vector.length);
		}
		normalised_vector = false;

		boolean zeroes = false;
		for(double d : table_vector)
			if(d == 0)
				zeroes = true;
		if(zeroes)
			return false;

		return true;
	}


	public void vectorToSlope()
	{
		double[] newvector = new double[vector.length - 1];
		for(int i = 0; i < vector.length - 1; i++)
		{
			newvector[i] = vector[i + 1] - vector[i];
		}
		vector = newvector;
		normalised_vector = false;

	}
	
	public void getRegion(GenePosList regions)
	{
		for(GenePos r : regions)
		{
			if(chrom == r.chrom && ((centre > r.start && centre < r.end) || (start >= r.start && end <= r.end)))
			{
				region = r.label;
				region_ref = r;
				return;
			}
		}
	}
}
