# Supplementary material for: Ensemble approach combining multiple methods improves human transcription start site prediction
Source: BMC Genomics. 2010 Nov 30;11:677. doi: 10.1186/1471-2164-11-677 (PMC3053590; doi:10.1186/1471-2164-11-677)
Supplement: Additional file 3 — Profisi Ensemble source. Java source code for routines used to preprocess data and process results [file 1471-2164-11-677-S3.ZIP › GenePosList.java]

import java.util.LinkedList;
import java.util.StringTokenizer;
import java.util.TreeSet;
import java.io.*;
import java.sql.Statement;

public class GenePosList extends LinkedList<GenePos>
{
	// record of how far along we are for getNextSeq
	int current_region = 0;
	int current_pos = 0;
	boolean strand = true; // next seq getNextSeq generates + or -

	GenePosList()
	{
	}

	GenePosList(String path)
	{
		loadPFF(path);
	}

	// clusters a bunch of GenePosLists into a single one
	GenePosList(GenePosList list, int min_distance)
	{

	}


	// for ensembleness: add all pred to one geneposlist, call this
	// all reated equally
	void mergePreds(int window_size, int quota)
	{
//		System.out.println("initial: " + this.size() + " ");

		// yes, makes it more procedural, but followier
		GenePosList preds = (GenePosList) this.clone();
		GenePosList sorted_predictions = new GenePosList();
		GenePosList trimmed_predictions = new GenePosList();

		// first sort by chrom and pos
		GenePos smallest = preds.getFirst();
		int sm_chrom = Integer.MAX_VALUE, sm_pos = Integer.MAX_VALUE;
		while(sorted_predictions.size() < this.size())
		{
			sm_chrom = Integer.MAX_VALUE;
			sm_pos = Integer.MAX_VALUE;
			for(GenePos g : preds)
			{
				if(!g.found)
				{
					if(g.chrom <= sm_chrom && g.centre < sm_pos)
					{
//						System.out.println(g.label + "\t" + g.chrom + "\t" + g.centre);
//						System.out.println("*");
						sm_chrom = g.chrom;
						sm_pos = g.centre;
						smallest = g;
					}
				}
			}
			sorted_predictions.add(smallest);
			smallest.found = true;
		}

		// then go one after the other, glueing together the ones less than x apart
		GenePos prev_one = null;
		int count = 1, chrom = 1, pos = 0;
		for(GenePos g : sorted_predictions)
		{
			if(prev_one != null)
			{
				if(g.chrom == prev_one.chrom && g.centre - prev_one.centre <= window_size)
				{
					// add to
					count++;
					pos += g.centre;
				}
				else
				{
					// close off the old one
					pos = pos / count;
//					System.out.println(chrom + "\t" + pos + "\t" + count);
					if(count >= quota)
					{
						GenePos n = new GenePos();
						n.chrom = chrom;
						n.centre = pos;
						trimmed_predictions.add(n);
					}

					// new one
					count = 1;
					pos = g.centre;
					chrom = g.chrom;
				}
			}
			else
			{
				// first one
				count = 1;
				chrom = g.chrom;
				pos = g.centre;
			}

			prev_one = g;
		}
		if(count >= quota)
		{
			pos = pos / count;
			GenePos n = new GenePos();
			n.chrom = chrom;
			n.centre = pos;
			trimmed_predictions.add(n);
		}
//		System.out.println(chrom + "\t" + pos + "\t" + count);

		this.clear();
		for(GenePos g : trimmed_predictions)
			this.add(g);
//		System.out.println("final: " + this.size() + " ");
	}

	public int loadHumanTab(String path, int window_size, int features)
	{
		int count = 0; String line;

		this.clear();

		try
		{
			BufferedReader in = new BufferedReader(new FileReader(path));
			line = in.readLine(); // skip header line
			while ((line = in.readLine()) != null)
			{
				String[] cols = line.split("\t");
				GenePos g = new GenePos();
				g.chrom = Integer.parseInt(cols[0]);
				g.centre = Integer.parseInt(cols[1]);
				
				g.promoter = cols[2].equals("TRUE");
				g.strand = cols[3].equals("TRUE");
				g.start = g.centre - (window_size / 2);
				g.end = g.centre + (window_size / 2);
				g.vector = new double[features];
				for(int i = 0; i < features; i++)
					g.vector[i] = Double.parseDouble(cols[4 + i]);

				this.add(g);

			}
			System.out.println("Got " + this.size() + " positions from " + path);
		}
		catch(Exception e)
		{
			e.printStackTrace();
		}
		return count;
	}

	public int loadTab(String path, int chrom, int window_size, int features)
	{
		int count = 0; String line;

		this.clear();

		try
		{
			BufferedReader in = new BufferedReader(new FileReader(path));
			line = in.readLine(); // skip header line
			while ((line = in.readLine()) != null)
			{
				String[] cols = line.split("\t");
				GenePos g = new GenePos();
				g.chrom = chrom;
				g.promoter = cols[0].equals("TRUE");
				g.strand = cols[1].equals("TRUE");
				g.centre = Integer.parseInt(cols[2]);
				g.start = g.centre - (window_size / 2);
				g.end = g.centre + (window_size / 2);
				g.vector = new double[features];
				for(int i = 0; i < features; i++)
					g.vector[i] = Double.parseDouble(cols[3 + i]);

				this.add(g);

			}
			System.out.println("Got " + this.size() + " positions from " + path);
		}
		catch(Exception e)
		{
			e.printStackTrace();
		}
		return count;
	}

	// gets co-occurence score between two different sets of predictions
	// score = (TP in common + FP in common)/
	public double getAgreement(GenePosList that, GenePosList reference, int tolerance)
	{
		double agreement = 0;
		for(GenePos g : this)
			g.promoter = false;
		for(GenePos g : that)
			g.promoter = false;
		for(GenePos g : this)
			g.found = false;
		for(GenePos g : that)
			g.found = false;

		// first get TP in common
		this.tagPromoters(reference, tolerance);
		that.tagPromoters(reference, tolerance);

		int tp_in_common = 0, fp_in_common = 0, tp_fp = 0, fp_tp = 0;

		for(GenePos g1 : this)
			for(GenePos g2 : that)
				if(g1.promoter && g2.promoter && g1.chrom == g2.chrom && Math.abs(g1.centre - g2.centre) <= tolerance)
				{
					tp_in_common++;
					g1.found = true;
					g2.found = true;
				}

		for(GenePos g1 : this)
			for(GenePos g2 : that)
				if(!g1.promoter && !g2.promoter && g1.chrom == g2.chrom && Math.abs(g1.centre - g2.centre) <= tolerance)
				{
					fp_in_common++;
					g1.found = true;
					g2.found = true;
				}

		for(GenePos g : this)
			if(!g.found)
				tp_fp++;

		for(GenePos g : that)
			if(!g.found)
				fp_tp++;

/*
		System.out.println(tp_in_common);
		System.out.println(fp_in_common);
		System.out.println(tp_fp);
		System.out.println(fp_tp);
*/

		return (double)(tp_in_common + fp_in_common)/(double)(tp_in_common + fp_in_common + tp_fp + fp_tp);
	}

	// sets this.promoter to true for every GenePos in the reference set
	// returns TP count
	int tagPromoters(GenePosList reference, int tolerance)
	{
		for(GenePos g : reference)
			g.found = false;
		int tp = 0;

		for(GenePos g : this)
		{
			for(GenePos ref : reference)
				if(g.chrom == ref.chrom && Math.abs(g.centre - ref.centre) <= tolerance)
				{
					g.promoter = true;
					if(!ref.found)
					{
						tp++;
						ref.found = true;
					}
				}
		}
		return tp;
	}

	void doClusterTrim(int window_size)
	{
//		System.out.print("initial: " + this.size() + " ");
		GenePosList trimmed_predictions = new GenePosList();
		while(this.size() > 0)
		{
			GenePos biggest = this.getFirst();
			for(GenePos pred : this)
				if(pred.score > biggest.score)
					biggest = pred;

			GenePosList forthechop = new GenePosList();
			for(GenePos pred : this)
				if(Math.abs(pred.centre - biggest.centre) < window_size)
					forthechop.add(pred);
			for(GenePos pred : forthechop)
				this.remove(pred);
			trimmed_predictions.add(biggest);
			this.remove(biggest);
		}
		for(GenePos g : trimmed_predictions)
			this.add(g);
//		System.out.println("final: " + this.size() + " ");
	}

	public GenePos getNextSeq(int gap, int upstream, int downstream)
	{
		// skip from 0 to actual start of region first time we run
		if(strand)
		{
			if(current_pos < this.get(current_region).start)
				current_pos = this.get(current_region).start;

			// are we at end of current region?
			if(current_pos + upstream + downstream > this.get(current_region).end)
			{
				strand = false;
			}
		}
		else
		{
			// are we back at the start of the current region?
			if(current_pos - downstream < this.get(current_region).start)
			{
				strand = true;
				// skip to next region if it exists
				if(current_region < this.size() - 1)
				{
					current_region++;
					current_pos = this.get(current_region).start;
				}
				else
					return null; // reached end of last region
			}
		}

		GenePos g = new GenePos();
		g.start = current_pos;
		g.chrom = this.get(current_region).chrom;
		g.strand = strand;
		if(strand)
		{
			g.centre = current_pos + upstream;
			g.end = current_pos + upstream + downstream;
			current_pos += gap;
		}
		else
		{
			g.centre = current_pos + downstream;
			g.end = current_pos + downstream + upstream;
			current_pos -= gap;
		}
		return g;
	}

	public void doStatistics()
	{
		System.out.println("calculatign average and standard deviation - warning will normalise vectors");
		double[] average; // for normalisation of mean
		double[] std_dev; // for normalisation of variance
		int dud_features = 0;
		// first centre the data on 0
		int dimensions = this.getFirst().vector.length;
		average = new double[dimensions];
		for(GenePos g : this)
			for(int i = 0; i < dimensions; i++)
				average[i] += g.vector[i];
		for(int i = 0; i < dimensions; i++)
			average[i] = average[i] / this.size();

		for(GenePos g : this)
			for(int i = 0; i < dimensions; i++)
				g.vector[i] = g.vector[i] - average[i];
		System.out.println("averages:");
		for(double d : average)
			System.out.println(d);

		// now normalise the variance
		std_dev = new double[dimensions];
		for(int i = 0; i < dimensions; i++)
			for(GenePos g : this)
				std_dev[i] += (g.vector[i] * g.vector[i]);
		for(int i = 0; i < dimensions; i++)
		{
			std_dev[i] = Math.sqrt(std_dev[i] / this.size());
			if(std_dev[i] != 0.0)
			{
				for(GenePos g : this)
				{
					g.vector[i] = g.vector[i] / std_dev[i];
					g.normalised_vector = true;
				}
			}
			else
			{
				dud_features++;
			}
		}
		System.out.println("---------------------------------------------standard deviations:");
		for(double d : std_dev)
			System.out.println(d);

		System.out.println("Normalisation finished, " + dud_features + " features have no SD");
	}

	public void saveNames(String path)
	{
		try
		{
			PrintWriter out = new PrintWriter(new BufferedWriter(new FileWriter(Profisi.data_path + "cache/" + path)));
			for(GenePos g : this)
				out.println(g.label);
			out.close();
		}
		catch(Exception e)
		{
			e.printStackTrace();
		}
	}

	public void save(String path)
	{
		try
		{
			PrintWriter out = new PrintWriter(new BufferedWriter(new FileWriter(path)));
			out.println(this.size());
			for(GenePos g : this)
			{
				out.println(g.label);
				out.println(g.seq_id);
				out.println(g.region);
				out.println(g.chrom);
				out.println(g.start);
				out.println(g.end);
				out.println(g.centre);
				out.println(g.strand);
				out.println(g.promoter);
			}
			out.close();
		}
		catch(Exception e)
		{
			e.printStackTrace();
		}
	}

	public int load(String path)
	{
		int count = 0;

		try
		{
			BufferedReader in = new BufferedReader(new FileReader(path));
			int num = Integer.parseInt(in.readLine());
//			System.out.println(num);
			for(int i = 0; i < num; i++)
			{
				GenePos g = new GenePos();
				g.label = in.readLine();
				g.seq_id = in.readLine();
				g.region = in.readLine();
				g.chrom = Integer.parseInt(in.readLine());
				g.start = Integer.parseInt(in.readLine());
				g.end = Integer.parseInt(in.readLine());
				g.centre = Integer.parseInt(in.readLine());
				g.strand = in.readLine().equals("true");
				g.promoter = in.readLine().equals("true");
				this.add(g);
			}
		}
		catch(Exception e)
		{
			e.printStackTrace();
		}
		return count;
	}

	public void savePFF(String path)
	{
		try
		{
			PrintWriter out = new PrintWriter(new BufferedWriter(new FileWriter(path)));
			out.println(this.size());
			for(GenePos g : this)
			{
				out.println(g.label);
				out.println(g.seq_id);
				out.println(g.region);
				out.println(g.chrom);
				out.println(g.start);
				out.println(g.end);
				out.println(g.centre);
				out.println(g.strand);
				out.println(g.promoter);
				out.println(g.score);
			}
			out.close();
		}
		catch(Exception e)
		{
			e.printStackTrace();
		}
	}

	public int loadPFF(String path)
	{
		int count = 0;

		try
		{
			BufferedReader in = new BufferedReader(new FileReader(path));
			int num = Integer.parseInt(in.readLine());
//			System.out.println(num);
			for(int i = 0; i < num; i++)
			{
				GenePos g = new GenePos();
				g.label = in.readLine();
				g.seq_id = in.readLine();
				g.region = in.readLine();
				g.chrom = Integer.parseInt(in.readLine());
				g.start = Integer.parseInt(in.readLine());
				g.end = Integer.parseInt(in.readLine());
				g.centre = Integer.parseInt(in.readLine());
				g.strand = in.readLine().equals("true");
				g.promoter = in.readLine().equals("true");
				g.score = Double.parseDouble(in.readLine());
				this.add(g);
			}
		}
		catch(Exception e)
		{
			e.printStackTrace();
		}
		return count;
	}

	public void getHavanaTSS(String path, GenePosList encode, int upstream, int downstream)
	{
		String line;
		TreeSet<String> genes = new TreeSet<String>();
		try
		{
			BufferedReader in = new BufferedReader(new FileReader(path));

			// first get the list of all first exons
			while ((line = in.readLine()) != null)
			{
				String[] columns = line.split("\t");
				String[] description = columns[8].split("\"");

				// gene has a CDS - add to the list
				if(columns[1].equals("VEGA_Known") && columns[2].equals("CDS"))
					genes.add(description[1]);

				// first exon
				if(columns[1].equals("VEGA_Known") && columns[2].equals("exon") && description[7].substring(description[7].length() - 5).equals("exon1"))
				{
					GenePos g = new GenePos();
					g.region = columns[0];
					g.strand = columns[6].equals("+");
					if(g.strand)
					{
						g.centre = Integer.parseInt(columns[3]);
						g.start = g.centre - upstream;
						g.end = g.centre + downstream;
					}
					else
					{
						g.centre = Integer.parseInt(columns[4]);
						g.start = g.centre - downstream;
						g.end = g.centre + upstream;
					}
					g.label = description[3];
					g.seq_id = description[1];
					g.promoter = true;

					this.add(g);
				}
			}

			// now remove all first exons not on the CDS list
			GenePosList delete = new GenePosList();
			for(GenePos g : this)
				if(!genes.contains(g.seq_id))
					delete.add(g);
			for(GenePos g : delete)
				this.remove(g);

			// get the chromosome number from the ENCODE list
			for(GenePos g : this)
				for(GenePos enc_region : encode)
					if(g.region.equals(enc_region.label))
					{
						g.chrom = enc_region.chrom;
						g.start += enc_region.start;
						g.centre += enc_region.start;
						g.end += enc_region.start;
					}
		}
		catch(Exception e)
		{
			e.printStackTrace();
		}
	}

	public void removeDuplicates()
	{
		LinkedList<GenePos> to_delete = new LinkedList<GenePos>();
		int before = this.size();
		for(int i = 0; i < this.size(); i++)
		{
			for(int j = i + 1; j < this.size(); j++)
			{
				if(this.get(i).chrom == this.get(j).chrom && this.get(i).centre == this.get(j).centre)
				{
					to_delete.add(this.get(j));
					System.out.println("chr" + this.get(i).chrom + " " + this.get(i).centre);
				}
			}
		}
		for(GenePos g : to_delete)
			this.remove(g);

		int after = this.size();
		System.out.println("Removed " + (before-after) + " duplicates");
	}

	public void getFASTA(String path)
	{
		String line;
		try
		{
			BufferedReader in = new BufferedReader(new FileReader(path));
			boolean in_a_seq = false;
			while ((line = in.readLine()) != null)
			{
				if(!in_a_seq && line.charAt(0) == '>')
				{
					in_a_seq = true;
					GenePos g = new GenePos();
					this.add(g);
					String[] words = line.split(" ");
					g.label = words[0].substring(1);
					g.seq_id = words[1];

					String chrom = words[2].substring(3);
					if(chrom.equals("X")) g.chrom = 23;
					else if(chrom.equals("Y")) g.chrom = 24;
					else if(chrom.equals("M")) g.chrom = 25;
					else g.chrom = Integer.parseInt(chrom);

					g.strand = words[3].equals("+");
					g.start = Integer.parseInt(words[4]);
					g.end = Integer.parseInt(words[5]);
				}
				else
				{
					if(line.equals(""))
						in_a_seq = false;
					else
						this.getLast().seq += line.toUpperCase();
				}
			}
			in.close();
		}
		catch(Exception e)
		{
			e.printStackTrace();
			System.out.println(e.getMessage());
		}
	}

	public void getGenes(String path)
	{
		String line;
		try
		{
			BufferedReader in = new BufferedReader(new FileReader(path));
			in.readLine(); // skip first line
			while ((line = in.readLine()) != null)
			{
				// read line and get values
				String[] columns = line.split("\t");
				GenePos g = new GenePos();

				String chrom = columns[1].substring(3);
				if(chrom.equals("X")) g.chrom = 23;
				else if(chrom.equals("Y")) g.chrom = 24;
				else if(chrom.equals("M")) g.chrom = 25;
				else g.chrom = Integer.parseInt(chrom);

				g.start = Integer.parseInt(columns[3]);
				g.end = Integer.parseInt(columns[4]);
				g.strand = columns[2].equals("+");

				// set the centre to be the CDS start for the moment
				if(g.strand)
					g.centre = Integer.parseInt(columns[5]);
				else
					g.centre = Integer.parseInt(columns[6]);				

				g.label = columns[10];
				g.seq_id = columns[11];
				this.add(g);
			}
			in.close();
		}
		catch(Exception e)
		{
			e.printStackTrace();
			System.out.println(e.getMessage());
		}
	}

	public void getGenscan(String path)
	{
		String line;
		try
		{
			BufferedReader in = new BufferedReader(new FileReader(path));
			in.readLine(); // skip first line
			while ((line = in.readLine()) != null)
			{
				// read line and get values
				String[] columns = line.split("\t");
				GenePos g = new GenePos();

				String chrom = columns[1].substring(3);
				if(chrom.equals("X")) g.chrom = 23;
				else if(chrom.equals("Y")) g.chrom = 24;
				else if(chrom.equals("M")) g.chrom = 25;
				else g.chrom = Integer.parseInt(chrom);

				g.start = Integer.parseInt(columns[3]);
				g.end = Integer.parseInt(columns[4]);
				g.strand = columns[2].equals("+");

				if(g.strand)
					g.centre = Integer.parseInt(columns[5]);
				else
					g.centre = Integer.parseInt(columns[6]);

				g.label = columns[0];
				g.seq_id = columns[0];
				this.add(g);
			}
			in.close();
		}
		catch(Exception e)
		{
			e.printStackTrace();
			System.out.println(e.getMessage());
		}
	}

	// only gets
	public void getMethCpG(String path)
	{
		String line;
		try
		{
			BufferedReader in = new BufferedReader(new FileReader(path));
//			in.readLine(); // skip first line
			while ((line = in.readLine()) != null)
			{
				// read line and get values
				String[] columns = line.split("\t");
				GenePos g = new GenePos();

				String chrom = columns[0].substring(3);
				if(chrom.equals("X")) g.chrom = 23;
				else if(chrom.equals("Y")) g.chrom = 24;
				else if(chrom.equals("M")) g.chrom = 25;
				else g.chrom = Integer.parseInt(chrom);

				g.start = Integer.parseInt(columns[1]);
				g.end = Integer.parseInt(columns[2]);

				g.centre = (g.start + g.end) / 2;

				this.add(g);
			}
			in.close();
		}
		catch(Exception e)
		{
			e.printStackTrace();
			System.out.println(e.getMessage());
		}
	}

	public void getBed(String path)
	{
		String line;
		try
		{
			String debug = "";
			BufferedReader in = new BufferedReader(new FileReader(path));
//			in.readLine(); // skip first line
			while ((line = in.readLine()) != null)
			{
				// read line and get values
				String[] columns = line.split("\t");
				if(columns[0].length() < 6)
				{
					GenePos g = new GenePos();

					String chrom = columns[0].substring(3);
//					System.out.println(chrom);
					if(chrom.equals("X")) g.chrom = 23;
					else if(chrom.equals("Y")) g.chrom = 24;
					else if(chrom.equals("M")) g.chrom = 25;
					else g.chrom = Integer.parseInt(chrom);
//					if(g.chrom == 19)

					g.start = Integer.parseInt(columns[1]);
					g.end = Integer.parseInt(columns[2]);

					g.centre = (g.start + g.end) / 2;

					g.score = Double.parseDouble(columns[4]);
//					System.out.println(g.centre + "\t" + g.score);
////					g.strand = columns[5].equals("+");

					this.add(g);					
				}
			}
			in.close();
		}
		catch(Exception e)
		{
			e.printStackTrace();
			System.out.println(e.getMessage());
		}
	}

	public void getSomeBED(String path, double threshold)
	{
		String line, chrom; int chr, start, end, centre;
		try
		{
			BufferedReader in = new BufferedReader(new FileReader(path));
//			in.readLine(); // skip first line
			int count = 0;
			while ((line = in.readLine()) != null)
			{
				// read line and get values
				String[] columns = line.split("\t");
				if(Double.parseDouble(columns[4]) >= threshold && columns[0].length() < 6)
				{
					start = Integer.parseInt(columns[1]);
					end = Integer.parseInt(columns[2]);
					centre = (start + end) / 2;
					chrom = columns[0].substring(3);
					if(chrom.equals("X")) chr = 23;
					else if(chrom.equals("Y")) chr = 24;
					else if(chrom.equals("M")) chr = 25;
					else chr = Integer.parseInt(chrom);


					GenePos g = new GenePos();
					g.chrom = chr;
					g.start = start;
					g.centre = centre;
					g.end = end;
					g.score = Double.parseDouble(columns[4]);
					this.add(g);

					count++;
				}
			}
			in.close();
		}
		catch(Exception e)
		{
			e.printStackTrace();
			System.out.println(e.getMessage());
		}
	}

	public void getSomeBED(String path, GenePosList regions, double threshold)
	{
		String line, chrom; int chr, start, end, centre; GenePosList forthechop;
		try
		{
			BufferedReader in = new BufferedReader(new FileReader(path));
//			in.readLine(); // skip first line
			int count = 0;
			while ((line = in.readLine()) != null)
			{
				// read line and get values
				String[] columns = line.split("\t");
				if(Double.parseDouble(columns[4]) >= threshold && columns[0].length() < 6)
				{
					start = Integer.parseInt(columns[1]);
					end = Integer.parseInt(columns[2]);
					centre = (start + end) / 2;
					chrom = columns[0].substring(3);
					if(chrom.equals("X")) chr = 23;
					else if(chrom.equals("Y")) chr = 24;
					else if(chrom.equals("M")) chr = 25;
					else chr = Integer.parseInt(chrom);

					for(GenePos r : regions)
					{
						if(chr == r.chrom && r.start <= centre && centre <= r.end)
						{
							GenePos g = new GenePos();
							g.chrom = chr;
							g.start = start;
							g.centre = centre;
							g.end = end;
							g.score = Double.parseDouble(columns[4]);
							this.add(g);
						}
					}

					count++;
					// cleanup (assumes entries are in order)
					if(count % 5000 == 0)
					{
						forthechop = new GenePosList();
						for(GenePos g : regions)
							if(g.end < start)
								forthechop.add(g);
						for(GenePos g : forthechop)
							regions.remove(g);
					}
					if(count % 100000 == 0)
						System.out.println(count);
				}
			}
			in.close();
		}
		catch(Exception e)
		{
			e.printStackTrace();
			System.out.println(e.getMessage());
		}
	}

	public void getBEDhisto(String path, GenePosList regions, int numbins)
	{
		String line, chrom; int chr, start, end, centre; GenePosList forthechop; double score;
		try
		{
			int[] bins = new int[numbins];
			BufferedReader in = new BufferedReader(new FileReader(path));
//			in.readLine(); // skip first line
			while ((line = in.readLine()) != null)
			{
				// read line and get values
				String[] columns = line.split("\t");
				score = Double.parseDouble(columns[4]);
				bins[(int)Math.floor(score / (double)numbins)]++;
			}
			for(int i : bins)
				System.out.println(i);
			in.close();
		}
		catch(Exception e)
		{
			e.printStackTrace();
			System.out.println(e.getMessage());
		}
	}

	public void getBedRange(String path, int min, int max)
	{
		String line;
		try
		{
			BufferedReader in = new BufferedReader(new FileReader(path));
//			in.readLine(); // skip first line
			while ((line = in.readLine()) != null)
			{
				// read line and get values
				String[] columns = line.split("\t");
				if(columns[0].length() < 6 && Integer.parseInt(columns[1]) < max && Integer.parseInt(columns[2]) > min)
				{
					GenePos g = new GenePos();

					String chrom = columns[0].substring(3);
//					System.out.println(chrom);
					if(chrom.equals("X")) g.chrom = 23;
					else if(chrom.equals("Y")) g.chrom = 24;
					else if(chrom.equals("M")) g.chrom = 25;
					else g.chrom = Integer.parseInt(chrom);
//					if(g.chrom == 19)

					g.start = Integer.parseInt(columns[1]);
					g.end = Integer.parseInt(columns[2]);

					g.centre = (g.start + g.end) / 2;

					g.score = Double.parseDouble(columns[4]);
//					System.out.println(g.centre + "\t" + g.score);
////					g.strand = columns[5].equals("+");

					this.add(g);
				}
			}
			in.close();
		}
		catch(Exception e)
		{
			e.printStackTrace();
			System.out.println(e.getMessage());
		}
	}

	public void getCpGProD(String path)
	{
		String line;
		try
		{
			BufferedReader in = new BufferedReader(new FileReader(path));
			while ((line = in.readLine()) != null)
			{
				if(line.charAt(0) != '#')
				{
					// read line and get values
					String[] columns = line.split("\t");
					GenePos g = new GenePos();

					String chrom = columns[0].substring(3);
					if(chrom.equals("X")) g.chrom = 23;
					else if(chrom.equals("Y")) g.chrom = 24;
					else g.chrom = Integer.parseInt(chrom);

					g.start = Integer.parseInt(columns[1]);
					g.end = Integer.parseInt(columns[2]);
					g.centre = (g.start + g.end) / 2;

					g.score = Double.parseDouble(columns[3]);
//				g.strand = columns[6].equals("+");
					this.add(g);
				}
			}
			in.close();
		}
		catch(Exception e)
		{
			e.printStackTrace();
			System.out.println(e.getMessage());
		}
	}

	public void getCpG(String path)
	{
		String line;
		try
		{
			BufferedReader in = new BufferedReader(new FileReader(path));
			while ((line = in.readLine()) != null)
			{
				if(line.charAt(0) != '#')
				{
					// read line and get values
					String[] columns = line.split("\t");
					GenePos g = new GenePos();

					String chrom = columns[0].substring(3);
					if(chrom.equals("X")) g.chrom = 23;
					else if(chrom.equals("Y")) g.chrom = 24;
					else g.chrom = Integer.parseInt(chrom);

					g.start = Integer.parseInt(columns[1]);
					g.end = Integer.parseInt(columns[2]);
					g.centre = (g.start + g.end) / 2;

					g.label = columns[3];
					g.gc_content = Double.parseDouble(columns[8]);
					g.cpg_ratio = Double.parseDouble(columns[9]);
//				g.strand = columns[6].equals("+");
					this.add(g);					
				}
			}
			in.close();
		}
		catch(Exception e)
		{
			e.printStackTrace();
			System.out.println(e.getMessage());
		}
	}

	public void getRAFL(String path)
	{
		String line;
		try
		{
			BufferedReader in = new BufferedReader(new FileReader(path));
			while ((line = in.readLine()) != null)
			{
				if(line.charAt(0) != '#')
				{
					// read line and get values
					String[] columns = line.split("\t");
					GenePos g = new GenePos();

					g.label = columns[0];
					g.chrom = Integer.parseInt(columns[1]);

					g.start = Integer.parseInt(columns[2]);
					g.end = Integer.parseInt(columns[3]);
					g.strand = columns[4].equals("W");

					if(g.strand)
						g.centre = g.start;
					else
						g.centre = g.end;

					this.add(g);
				}
			}
			in.close();
		}
		catch(Exception e)
		{
			e.printStackTrace();
			System.out.println(e.getMessage());
		}
	}

	public void getWormBaseTSS(String path, int chrom)
	{
		String line;
		try
		{
			BufferedReader in = new BufferedReader(new FileReader(path));
			while ((line = in.readLine()) != null)
			{
				if(line.charAt(0) != '#')
				{
					// read line and get values
					String[] columns = line.split("\t");
					GenePos g = new GenePos();

/*
					String chrom = columns[0].substring(3);
					if(chrom.equals("X")) g.chrom = 23;
					else if(chrom.equals("Y")) g.chrom = 24;
					else g.chrom = Integer.parseInt(chrom);
*/
					g.chrom = chrom;

					g.strand = columns[2].equals("+");

					if(g.strand)
						g.centre = Integer.parseInt(columns[3]);
					else
						g.centre = Integer.parseInt(columns[4]);
					g.start = g.centre - 50;
					g.end = g.centre + 50;

					g.label = "WB";
//				g.strand = columns[6].equals("+");
					this.add(g);
				}
			}
			in.close();
		}
		catch(Exception e)
		{
			e.printStackTrace();
			System.out.println(e.getMessage());
		}
	}

	public void getChickenGenes(String path)
	{
		String line;
		try
		{
			BufferedReader in = new BufferedReader(new FileReader(path));
			while ((line = in.readLine()) != null)
			{
				if(line.charAt(0) != '#')
				{
					// read line and get values
					String[] columns = line.split("\t");
					GenePos g = new GenePos();

					String chrom = columns[2].substring(3);
					if(chrom.equals("X")) g.chrom = 23;
					else if(chrom.equals("Y")) g.chrom = 24;
					else g.chrom = Integer.parseInt(chrom);

					g.strand = columns[3].equals("+");

					if(g.strand)
						g.centre = Integer.parseInt(columns[4]);
					else
						g.centre = Integer.parseInt(columns[5]);
					g.start = g.centre - 50;
					g.end = g.centre + 50;

					g.label = columns[1];
//				g.strand = columns[6].equals("+");
					this.add(g);
				}
			}
			in.close();
		}
		catch(Exception e)
		{
			e.printStackTrace();
			System.out.println(e.getMessage());
		}
	}

	public void getNSCAN(String path)
	{
		String line;
		try
		{
			BufferedReader in = new BufferedReader(new FileReader(path));
			while ((line = in.readLine()) != null)
			{
				if(line.charAt(0) != '#')
				{
					// read line and get values
					String[] columns = line.split("\t");
					GenePos g = new GenePos();

					String chrom = columns[0].substring(3);
					if(chrom.equals("X")) g.chrom = 23;
					else if(chrom.equals("Y")) g.chrom = 24;
					else g.chrom = Integer.parseInt(chrom);

					g.strand = columns[1].equals("+");

					if(g.strand)
						g.centre = Integer.parseInt(columns[2]);
					else
						g.centre = Integer.parseInt(columns[3]);
					g.start = g.centre - 50;
					g.end = g.centre + 50;

					g.label = "N-SCAN";
//				g.strand = columns[6].equals("+");
					this.add(g);
				}
			}
			in.close();
		}
		catch(Exception e)
		{
			e.printStackTrace();
			System.out.println(e.getMessage());
		}
	}

	public void tagCpG(GenePosList cpg_islands)
	{
		// tags any positions that overlap with CPG islands in the given list
		for(GenePos g : this)
		{
			for(GenePos island : cpg_islands)
			{
				if(g.chrom == island.chrom)
				{
					if(island.start < g.centre && g.centre < island.end)
					{
						g.cpg_island = true;
						break;
					}
				}
			}
		}
	}

	public void threshold(double threshold)
	{
		GenePosList forthechop = new GenePosList();
		for(GenePos g : this)
			if(g.score < threshold)
				forthechop.add(g);
		for(GenePos g : forthechop)
			this.remove(g);
//		System.out.println("Removed " + forthechop.size() + " items with scores below " + threshold);
//		System.out.println(this.size() + " left");
	}

	public GenePosList getHavanaTSSchr(String path, GenePosList encode, int upstream, int downstream, boolean coding_only)
	{
		String line; int count = 0;
		TreeSet<String> genes = new TreeSet<String>();
		try
		{
			BufferedReader in = new BufferedReader(new FileReader(path));

			// first get the list of all first exons
			while ((line = in.readLine()) != null)
			{
				String[] columns = line.split("\t");
				String[] description = columns[8].split("\"");

				// gene has a CDS - add to the list
//				if(columns[1].equals("VEGA_Known") && columns[2].equals("CDS"))
				if((columns[1].equals("VEGA_Known") || columns[1].equals("VEGA_Novel_CDS") ||
						columns[1].equals("VEGA_Novel_Transcript_val") || columns[1].equals("VEGA_Putative_val") ||
						columns[1].equals("VEGA_Antisense_val"))
&& columns[2].equals("CDS"))
					genes.add(description[1]);

				// first exon
				if((columns[1].equals("VEGA_Known") || columns[1].equals("VEGA_Novel_CDS") ||
						columns[1].equals("VEGA_Novel_Transcript_val") || columns[1].equals("VEGA_Putative_val") ||
						columns[1].equals("VEGA_Antisense_val"))
						
						&& columns[2].equals("exon") && description[7].substring(description[7].length() - 5).equals("exon1"))

//				if(columns[1].equals("VEGA_Known") && columns[2].equals("exon") && description[7].substring(description[7].length() - 5).equals("exon1"))
				{
//					System.out.println(line);
					GenePos g = new GenePos();
					String chrom = columns[0];
					if(chrom.length() > 3)
					{
						chrom = chrom.substring(3);
						if(chrom.equals("X"))
							g.chrom = 23;
						else if(chrom.equals("Y"))
							g.chrom = 24;
						else
							g.chrom = Integer.parseInt(chrom);
					}
					g.strand = columns[6].equals("+");
					if(g.strand)
					{
						g.centre = Integer.parseInt(columns[3]);
						g.start = g.centre - upstream;
						g.end = g.centre + downstream;
					}
					else
					{
						g.centre = Integer.parseInt(columns[4]);
						g.start = g.centre - downstream;
						g.end = g.centre + upstream;
					}
					g.label = description[3];
					g.seq_id = description[1];
					g.promoter = true;					

					this.add(g);
				}
			}

			System.out.println("Total HAVANA TSS: " + this.size());

			if(coding_only)
			{
				// now remove all first exons not on the CDS list
				GenePosList delete = new GenePosList();
				for(GenePos g : this)
					if(!genes.contains(g.seq_id))
						delete.add(g);
				for(GenePos g : delete)
					this.remove(g);

				System.out.println("of which coding: " + this.size());				
				return delete;
			}

			// get the chromosome number from the ENCODE list
/*			for(GenePos g : this)
				for(GenePos enc_region : encode)
					if(g.region.equals(enc_region.label))
						g.chrom = enc_region.chrom;*/
		}
		catch(Exception e)
		{
			e.printStackTrace();
		}
		return null;
	}

	public void getBED(String path)
	{
		String line;
		try
		{
			BufferedReader in = new BufferedReader(new FileReader(path));

			while ((line = in.readLine()) != null)
			{
				String[] columns = line.split("\t");

				GenePos g = new GenePos();
				String chrom = columns[0];
				if(chrom.length() > 3)
				{
					chrom = chrom.substring(3);
					if(chrom.equals("X"))
						g.chrom = 23;
					else if(chrom.equals("Y"))
						g.chrom = 24;
					else
						g.chrom = Integer.parseInt(chrom);
				}
				g.start = Integer.parseInt(columns[1]);
				g.end = Integer.parseInt(columns[2]);
				g.centre = (g.start + g.end)/2;
				if(columns[3].equals("prom"))
					g.promoter = true;
				g.score = Double.parseDouble(columns[4]);
				g.strand = columns[5].equals("+");

				this.add(g);
			}
//			System.out.println("Total HAVANA transcripts: " + this.size());
		}
		catch(Exception e)
		{
			e.printStackTrace();
		}
	}

	public void getHavanaGenesChr(String path)
	{
		String line;
		try
		{
			BufferedReader in = new BufferedReader(new FileReader(path));

			// first get the list of all first exons
			while ((line = in.readLine()) != null)
			{
				String[] columns = line.split("\t");
				String[] description = columns[8].split("\"");

				GenePos g = new GenePos();
				String chrom = columns[0];
				if(chrom.length() > 3)
				{
					chrom = chrom.substring(3);
					if(chrom.equals("X"))
						g.chrom = 23;
					else if(chrom.equals("Y"))
						g.chrom = 24;
					else
						g.chrom = Integer.parseInt(chrom);
				}
				g.strand = columns[6].equals("+");
				g.start = Integer.parseInt(columns[3]);
				g.end = Integer.parseInt(columns[4]);
				g.label = description[3];
				g.seq_id = description[1];

				this.add(g);
			}
			System.out.println("Total HAVANA transcripts: " + this.size());
		}
		catch(Exception e)
		{
			e.printStackTrace();
		}
	}

	public GenePosList getNscanTSSMouse(String path)
	{
		String line; int count = 0;
		TreeSet<String> genes = new TreeSet<String>();
		try
		{
			BufferedReader in = new BufferedReader(new FileReader(path));

			String current_chr = ""; int current_pos = 0; double current_score = 0; boolean exon_yet = false;
			boolean current_strand = false;
			// first get the list of all first exons
			while ((line = in.readLine()) != null)
			{
				String[] columns = line.split("\t");
				if(!line.equals("") && columns[2].equals("5UTR"))
				{
					GenePos g = new GenePos();
					g.strand = columns[6].equals("+");
					current_chr = columns[0];

					if(g.strand)
					{
						g.centre = Integer.parseInt(columns[3]);
					}
					else
					{
						g.centre = Integer.parseInt(columns[4]);
					}
					String chrom = current_chr.substring(3);

					if(chrom.equals("X")) g.chrom = 23;
					else if(chrom.equals("Y")) g.chrom = 24;
					else g.chrom = Integer.parseInt(chrom);

					g.start = g.centre - 5;
					g.end = g.centre + 5;

					g.score = Double.parseDouble(columns[5]);
					if(g.chrom == 19)
						this.add(g);
				}


			}
			in.close();
		}
		catch(Exception e)
		{
			e.printStackTrace();
		}
		return null;
	}

	public GenePosList getNscanTSSall(String path)
	{
		String line; int count = 0;
		TreeSet<String> genes = new TreeSet<String>();
		try
		{
			BufferedReader in = new BufferedReader(new FileReader(path));

			String current_chr = ""; int current_pos = 0; double current_score = 0; boolean exon_yet = false;
			boolean current_strand = false;
			// first get the list of all first exons
			while ((line = in.readLine()) != null)
			{
				if(!line.equals(""))
				{
					String[] columns = line.split("\t");
					if(columns[2].equals("exon"))
					{
						current_strand = columns[6].equals("+");
						current_chr = columns[0];

						if(current_strand)
						{
							int pos = Integer.parseInt(columns[3]);
							if(pos < current_pos || !exon_yet)
							{
								exon_yet = true;
								current_pos = pos;
								current_score = Double.parseDouble(columns[5]);
							}
						}
						else
						{
							int pos = Integer.parseInt(columns[4]);
							if(pos > current_pos || !exon_yet)
							{
								exon_yet = true;
								current_pos = pos;
								current_score = Double.parseDouble(columns[5]);
							}
						}
					}
				}
				else // start of a new gene
				{
					GenePos g = new GenePos();
					String chrom = current_chr.substring(3);
					if(chrom.equals("X")) g.chrom = 23;
					else if(chrom.equals("Y")) g.chrom = 24;
					else g.chrom = Integer.parseInt(chrom);

					g.centre = current_pos;
					g.start = current_pos - 5;
					g.end = current_pos + 5;
					g.strand = current_strand;

					g.score = current_score;
					exon_yet = false;


					this.add(g);
				}
			}
			in.close();
		}
		catch(Exception e)
		{
			e.printStackTrace();
		}
		return null;
	}

/*	public void getBED(String path)
	{
		// puts the cytosine methylation from single bp in g.score
		// maybe normalise by dividing by CG pairs?
		String line; String[] cols; int chrom; int pos; boolean strand;

		try
		{
			BufferedReader in = new BufferedReader(new FileReader(path));
			while ((line = in.readLine()) != null)
			{
				// read line and get values
				cols = line.split("\t");

				GenePos g = new GenePos();
				if(cols[0].substring(3).equals("X")) g.chrom = 23;
				else if(cols[0].substring(3).equals("Y")) g.chrom = 24;
				else g.chrom = Integer.parseInt(cols[0].substring(3));

				g.start = Integer.parseInt(cols[1]);
				g.end = Integer.parseInt(cols[2]);
				g.centre = (g.start + g.end)/2;

				if(cols.length > 4)
					g.score = Double.parseDouble(cols[4]);

				if(cols.length > 5)
					g.strand = cols[5].equals("+");
			}
			in.close();
		}
		catch(Exception e)
		{
			e.printStackTrace();
			System.out.println(e.getMessage());
		}
	}*/

	public void getMethCounts(String path)
	{
		// puts the cytosine methylation from single bp in g.score
		// maybe normalise by dividing by CG pairs?
		String line; String[] cols; int chrom; int pos; boolean strand; int count = 0;

		for(GenePos g : this)
			g.score = 0;
		try
		{
			BufferedReader in = new BufferedReader(new FileReader(path));
			in.readLine(); // skip head
			while ((line = in.readLine()) != null)
			{
				// read line and get values
				cols = line.split("\t");

//				if(cols[3].equals("CG"))
				{
					if(cols[0].equals("X")) chrom = 23;
					else if(cols[0].equals("Y")) chrom = 24;
					else if(cols[0].equals("M")) chrom = 25;
					else chrom = Integer.parseInt(cols[0]);
					pos = Integer.parseInt(cols[1]);
//					strand = cols[2].equals("+");

					for(GenePos g : this)
					{
//						if(chrom == g.chrom && strand == g.strand && g.start <= pos && pos <= g.end)
						if(chrom == g.chrom && g.start <= pos && pos <= g.end)
						{
							g.score += Double.parseDouble(cols[4])/Double.parseDouble(cols[5]);
						}
					}					
				}
				count++;
				if(count % 1000000 == 0)
					System.out.println(count);
			}
			in.close();
		}
		catch(Exception e)
		{
			e.printStackTrace();
			System.out.println(e.getMessage());
		}
	}

	public GenePosList getNscanTSS(String path, GenePosList encode)
	{
		String line; int count = 0;
		TreeSet<String> genes = new TreeSet<String>();
		try
		{
			BufferedReader in = new BufferedReader(new FileReader(path));

			String current_chr = ""; int current_pos = 0; double current_score = 0; boolean exon_yet = false;
			boolean current_strand = false;
			// first get the list of all first exons
			while ((line = in.readLine()) != null)
			{
				if(!line.equals(""))
				{
					String[] columns = line.split("\t");
					if(columns[2].equals("exon"))
					{
						current_strand = columns[6].equals("+");
						current_chr = columns[0];

						if(current_strand)
						{
							int pos = Integer.parseInt(columns[3]);
							if(pos < current_pos || !exon_yet)
							{
								exon_yet = true;
								current_pos = pos;
								current_score = Double.parseDouble(columns[5]);
							}
						}
						else
						{
							int pos = Integer.parseInt(columns[4]);
							if(pos > current_pos || !exon_yet)
							{
								exon_yet = true;
								current_pos = pos;
								current_score = Double.parseDouble(columns[5]);
							}
						}
					}
				}
				else // start of a new gene
				{
					GenePos g = new GenePos();
					String chrom = current_chr.substring(3);
					if(chrom.equals("X")) g.chrom = 23;
					else if(chrom.equals("Y")) g.chrom = 24;
					else g.chrom = Integer.parseInt(chrom);

					g.centre = current_pos;
					g.start = current_pos - 5;
					g.end = current_pos + 5;
					g.strand = current_strand;

					g.score = current_score;
					exon_yet = false;

					for(GenePos region : encode)
					{
						if(region.chrom == g.chrom && region.start - 1000 < g.centre && g.centre < region.end + 1000)
						{
							this.add(g);
							break;
						}
					}
				}
			}
			in.close();
		}
		catch(Exception e)
		{
			e.printStackTrace();
		}
		return null;
	}

	public void getProStar(GenePosList encode)
	{
		for(GenePos region : encode)
		{
			try
			{
				String line;
				BufferedReader in = new BufferedReader(new FileReader(Profisi.data_path + "human/hg17/in_silico/competitors/ProStar/"
					+ region.label + ".txt"));
				while ((line = in.readLine()) != null)
				{
					String[] columns = line.split("\t");
					GenePos g = new GenePos();
					g.chrom = region.chrom;
					g.region = region.label;
					g.region_ref = region;
					g.strand = columns[1].equals("+");
					g.start = Integer.parseInt(columns[2]) + region.start;
					g.centre = g.start;
					g.end = g.start;
					g.label = "prostar_" + this.size();
					g.promoter = true;
					this.add(g);
				}
				in.close();
			}
			catch(Exception e)
			{
				e.printStackTrace();
			}
		}
		System.out.println("Got " + this.size() + " ProStar predictions");
	}

	public void getEP3encode(String path, GenePosList encode)
	{
		try
		{
			String line;
			BufferedReader in = new BufferedReader(new FileReader(path));
			int region_index = -1;
			while ((line = in.readLine()) != null)
			{
				if(line.charAt(0) == 't')
					region_index++;
				else
					if(line.charAt(0) != 'b')
					{
						String[] columns = line.split("\t");
						GenePos g = new GenePos();
						g.chrom = encode.get(region_index).chrom;
						g.region = encode.get(region_index).label;
						g.region_ref = encode.get(region_index);
						g.start = Integer.parseInt(columns[3]) + encode.get(region_index).start;
						g.end = Integer.parseInt(columns[4]) + encode.get(region_index).start;
						g.centre = (g.start + g.end) / 2;
						g.label = "EP3_" + this.size();
						g.score = Double.parseDouble(columns[5]);
						g.promoter = true;
						this.add(g);
					}
			}
			in.close();
		}
		catch(Exception e)
		{
			e.printStackTrace();
		}
	}

	public void getSomeEP3(String path)
	{
		try
		{
			String line;
			BufferedReader in = new BufferedReader(new FileReader(path));
			while ((line = in.readLine()) != null)
			{
				String[] columns = line.split("\t");
				if(columns[0].equals("chr21"))
				{
					GenePos g = new GenePos();
					g.chrom = 21;//encode.get(region_index).chrom;
					g.start = Integer.parseInt(columns[3]);// + encode.get(region_index).start;
					g.end = Integer.parseInt(columns[4]);// + encode.get(region_index).start;
					g.centre = (g.start + g.end) / 2;
					g.label = "EP3_" + this.size();
					g.score = Double.parseDouble(columns[5]);
					g.promoter = true;
					this.add(g);

				}
			}
			in.close();
		}
		catch(Exception e)
		{
			e.printStackTrace();
		}
	}

	public void getEP3(String path)
	{
		try
		{
			String line;
			BufferedReader in = new BufferedReader(new FileReader(path));
			int region_index = -1;
			while ((line = in.readLine()) != null)
			{
				if(line.charAt(0) == 't')
					region_index++;
				else
					if(line.charAt(0) != 'b')
					{
						String[] columns = line.split("\t");
						GenePos g = new GenePos();
						g.chrom = 19;//encode.get(region_index).chrom;
//						g.region = encode.get(region_index).label;
//						g.region_ref = encode.get(region_index);
						g.start = Integer.parseInt(columns[3]);// + encode.get(region_index).start;
						g.end = Integer.parseInt(columns[4]);// + encode.get(region_index).start;
						g.centre = (g.start + g.end) / 2;
						g.label = "EP3_" + this.size();
						g.score = Double.parseDouble(columns[5]);
						g.promoter = true;
						this.add(g);
					}
			}
			in.close();
		}
		catch(Exception e)
		{
			e.printStackTrace();
		}		
	}

	public void getEponine(GenePosList encode)
	{
		String line;
		try
		{
			BufferedReader in = new BufferedReader(new FileReader(Profisi.data_path + "human/hg17/in_silico/competitors/eponine.txt"));
			in.readLine(); in.readLine(); // skip first two lines
			while ((line = in.readLine()) != null)
			{
				// read line and get values
				String[] columns = line.split("\t");
				GenePos g = new GenePos();

				String chrom = columns[1].substring(3);
				//		.replace(
				//		.substring(3);
				if(chrom.equals("X")) g.chrom = 23;
				else if(chrom.equals("Y")) g.chrom = 24;
				else g.chrom = Integer.parseInt(chrom);

				g.start = Integer.parseInt(columns[2]);
				g.end = Integer.parseInt(columns[3]);
				g.strand = columns[6].equals("+");
				g.score = Double.parseDouble(columns[5]);
				g.centre = (g.start + g.end) / 2;
				g.label = columns[4];
				this.add(g);

				// associate with an encode region
				for(GenePos region : encode)
				{
					if(g.chrom == region.chrom && region.start <= g.centre && g.centre <= region.end)
					{
						g.region = region.label;
						g.region_ref = region;
						break;
					}
				}
			}
			in.close();
		}
		catch(Exception e)
		{
			e.printStackTrace();
			System.out.println(e.getMessage());
		}
	}

	public void getEponine(String path)
	{
		String line;
		try
		{
			BufferedReader in = new BufferedReader(new FileReader(path));
			in.readLine(); in.readLine(); // skip first two lines
			while ((line = in.readLine()) != null)
			{
				// read line and get values
				String[] columns = line.split("\t");
//				if(columns[1].equals("chr21"))
				{
					GenePos g = new GenePos();

					String chrom = columns[1].substring(3);
					//		.replace(
					//		.substring(3);
					if(chrom.equals("X")) g.chrom = 23;
					else if(chrom.equals("Y")) g.chrom = 24;
					else g.chrom = Integer.parseInt(chrom);

					g.start = Integer.parseInt(columns[2]);
					g.end = Integer.parseInt(columns[3]);
					g.strand = columns[6].equals("+");
					g.score = Double.parseDouble(columns[5]);
					g.centre = (g.start + g.end) / 2;
					g.label = columns[4];
					this.add(g);
				}
			}
			in.close();
		}
		catch(Exception e)
		{
			e.printStackTrace();
			System.out.println(e.getMessage());
		}
	}

	public void getFirstEF(GenePosList encode)
	{
		String line;
		try
		{
			BufferedReader in = new BufferedReader(new FileReader(Profisi.data_path + "human/hg17/in_silico/competitors/FirstEF.txt"));
			in.readLine(); in.readLine(); // skip first two lines
			while ((line = in.readLine()) != null)
			{
				// read line and get values
				String[] columns = line.split("\t");
				GenePos g = new GenePos();

				String chrom = columns[1].substring(3);
				//		.replace(
				//		.substring(3);
				if(chrom.equals("X")) g.chrom = 23;
				else if(chrom.equals("Y")) g.chrom = 24;
				else g.chrom = Integer.parseInt(chrom);

				g.start = Integer.parseInt(columns[2]);
				g.end = Integer.parseInt(columns[3]);
				g.strand = columns[6].equals("+");
				g.score = Integer.parseInt(columns[5]);
				if(g.strand)
					g.centre = g.start + 500;
				else
					g.centre = g.start + 70;
				g.label = columns[4];
				this.add(g);

				// associate with an encode region
				for(GenePos region : encode)
				{
					if(g.chrom == region.chrom && region.start <= g.centre && g.centre <= region.end)
					{
						g.region = region.label;
						g.region_ref = region;
						break;
					}
				}
			}
			in.close();
		}
		catch(Exception e)
		{
			e.printStackTrace();
			System.out.println(e.getMessage());
		}
	}

	public void getFirstEF(String path)
	{
		String line;
		try
		{
			BufferedReader in = new BufferedReader(new FileReader(path));
			in.readLine(); in.readLine(); // skip first two lines
			while ((line = in.readLine()) != null)
			{
				// read line and get values
				String[] columns = line.split("\t");
//				if(columns[1].equals("chr21"))
				{
					GenePos g = new GenePos();

					String chrom = columns[1].substring(3);
					//		.replace(
					//		.substring(3);
					if(chrom.equals("X")) g.chrom = 23;
					else if(chrom.equals("Y")) g.chrom = 24;
					else g.chrom = Integer.parseInt(chrom);
//				System.out.println(g.chrom);

					g.start = Integer.parseInt(columns[2]);
					g.end = Integer.parseInt(columns[3]);
					g.strand = columns[6].equals("+");
					g.score = Integer.parseInt(columns[5]);
					if(g.strand)
						g.centre = g.start + 500;
					else
						g.centre = g.start + 70;
					g.label = columns[4];
					this.add(g);
					
				}
			}
			in.close();
		}
		catch(Exception e)
		{
			e.printStackTrace();
			System.out.println(e.getMessage());
		}
	}

	public void saveGenomeBrowser(String path, String name, String description)
	{
		try
		{
			PrintWriter out = new PrintWriter(new BufferedWriter(new FileWriter(path)));
			out.println("track name=" + name + " description=\"" + description + "\" visibility=1");
			int count = 0;
			for(GenePos g : this)
			{
				out.print("chr");
				if(g.chrom == 23)
					out.print("X");
				else if(g.chrom == 24)
					out.print("Y");
				else
					out.print(g.chrom);
				out.print("\tHAVANA\tpromoter\t" + g.start + "\t" + g.end + "\t");
				if(g.score > 0)
					out.print(g.score);
				else
					out.print(".");
				if(g.strand)
					out.println("\t+\t.\tTSS" + count);
				else
					out.println("\t-\t.\tTSS" + count);
				count++;
			}
			out.close();
		}
		catch(Exception e)
		{
			e.printStackTrace();
		}
	}

	public void saveBEDforcrossoverToAbeel(String path)
	{
		try
		{
			PrintWriter out = new PrintWriter(new BufferedWriter(new FileWriter(path)));
			int count = 0;
			for(GenePos g : this)
			{
				out.print("chr");
				if(g.chrom == 23)
					out.print("X");
				else if(g.chrom == 24)
					out.print("Y");
				else
					out.print(g.chrom);


				out.print("\t" + (g.centre - 250) + "\t" + (g.centre + 250) + "\tTSS\t");
				out.println((g.score - 60.0) / 34.0);
				count++;
			}
			out.close();
		}
		catch(Exception e)
		{
			e.printStackTrace();
		}
	}

	public void saveBED(String path)
	{
		try
		{
			PrintWriter out = new PrintWriter(new BufferedWriter(new FileWriter(path)));
			int count = 0;
			for(GenePos g : this)
			{
				out.print("chr");
				if(g.chrom == 23)
					out.print("X");
				else if(g.chrom == 24)
					out.print("Y");
				else
					out.print(g.chrom);


				out.print("\t" + (g.centre - 250) + "\t" + (g.centre + 250) + "\tTSS\t");
				out.println(g.score);
				count++;
			}
			out.close();
		}
		catch(Exception e)
		{
			e.printStackTrace();
		}
	}

	public void saveWIG(String path, String name, String description)
	{
		try
		{
			PrintWriter out_score = new PrintWriter(new BufferedWriter(new FileWriter(path, true)));
			out_score.println("track type=wiggle_0 name=" + name + " description=\"" + description + "\" visibility=full");
			for(GenePos g : this)
			{
				String chr = "chr";
				if(g.chrom == 23)
					chr += "X";
				else if(g.chrom == 24)
					chr += "Y";
				else
					chr += g.chrom;

				out_score.println("fixedStep chrom=" + chr + " start=" + g.start + " step=1");
				for(double val : g.vector)
					out_score.println(val);
			}
			out_score.close();
		}
		catch(Exception e)
		{
			e.printStackTrace();
		}

	}

	// read a list of regions from a tab-delimited file into a linked list
	public void getFromRegionList(String path)
	{
		String line; String chrom;

		try
		{
			BufferedReader in = new BufferedReader(new FileReader(path));
			while ((line = in.readLine()) != null)
			{
				GenePos region = new GenePos();
				this.add(region);
				StringTokenizer st = new StringTokenizer(line);
				region.label = st.nextToken();

				// allow for non-numeric chromosome
				chrom = st.nextToken();
				if(chrom.equals("X")) region.chrom = 23;
				else if(chrom.equals("Y")) region.chrom = 24;
				else region.chrom = Integer.parseInt(chrom);

				region.start = Integer.parseInt(st.nextToken());
				region.end = Integer.parseInt(st.nextToken());
				region.strand = true; // assume sense unless told otherwise
			}
		}
		catch(Exception e)
		{
			e.printStackTrace();
			System.out.println(e.getMessage());
		}
	}

	public void getFromEPD(String path, int upstream, int downstream)
	{
		String line; String chrom; boolean human = false; int nopos = 0;

		try
		{
			BufferedReader in = new BufferedReader(new FileReader(path)); String refseq = "";
			while ((line = in.readLine()) != null)
			{
				// check organism - make sure it's human
				if(line.substring(0, 2).equals("OS"))
				{
					human = line.length() > 17 && line.substring(0, 17).equals("OS   Homo sapiens");
				}
				if(line.substring(0, 2).equals("SE"))
				{
					refseq = line.substring(5, 65);
				}
				if(human && line.substring(0, 2).equals("FP")) // we're on the vital line
				{
					GenePos promoter = new GenePos();
					promoter.label = line.substring(5, 25).trim(); // no whitespace

					try
					{
						chrom = line.substring(36, 42);
						promoter.promoter = true;
						promoter.chrom = Integer.parseInt(chrom);
						promoter.seq_id = line.substring(33, 45);

						promoter.strand = line.substring(52, 53).equals("+");

						promoter.centre = Integer.parseInt(line.substring(53, 63).trim());
						if(promoter.strand)
						{
							promoter.start = Integer.parseInt(line.substring(53, 63).trim()) - upstream;
							promoter.end = Integer.parseInt(line.substring(53, 63).trim()) + downstream;
						}
						else
						{
							promoter.start = Integer.parseInt(line.substring(53, 63).trim()) - (downstream + 1);
							promoter.end = Integer.parseInt(line.substring(53, 63).trim()) + (upstream - 1);
						}
						promoter.ref_seq = refseq;
						this.add(promoter);
					}
					catch(NumberFormatException e) // promoter isn't on a full NC_*** assembly
					{
//						System.out.println("Can't position " + promoter.label);
//						System.out.println(line.substring(36, 42) + " " + line.substring(52, 53) + " "
//								+ line.substring(53, 63));
						nopos++;
					}
				}
			}
		}
		catch(Exception e)
		{
			e.printStackTrace();
			System.out.println(e.getMessage());
		}
//		System.out.println("EPD: " + this.size() + " NC_* assembly human promoters");
//		System.out.println("EPD: no NC_* for " + nopos + " promoters");
	}

	public void getPromoter20(String path, int chrom, double threshold)
	{
		String line;
		try
		{
			BufferedReader in = new BufferedReader(new FileReader(path));
			while ((line = in.readLine()) != null)
			{
				// read line and get values
				String[] columns = line.split("\t");
				GenePos g = new GenePos();

				g.chrom = chrom;
				g.start = Integer.parseInt(columns[0]);
				g.end = g.start;
				g.centre = g.start;
				g.score = Double.parseDouble(columns[1]);
				if(g.score > threshold)
					this.add(g);
			}
			in.close();
		}
		catch(Exception e)
		{
			e.printStackTrace();
			System.out.println(e.getMessage());
		}
	}

	public void getFlyGFF(String path)
	{
		String line;
		try
		{
			BufferedReader in = new BufferedReader(new FileReader(path));
//			in.readLine(); in.readLine(); // skip first two lines
			while ((line = in.readLine()) != null)
			{
				// read line and get values
				String[] columns = line.split("\t");
				GenePos g = new GenePos();

/*				String chrom = columns[0].replaceAll(" +" , "").substring(3);
				//		.replace(
				//		.substring(3);
				if(chrom.equals("X")) g.chrom = 23;
				else if(chrom.equals("Y")) g.chrom = 24;
				else g.chrom = Integer.parseInt(chrom);
*/
				g.chrom = 2;
				g.start = Integer.parseInt(columns[3]);
				g.end = Integer.parseInt(columns[4]);
				g.centre = (g.start + g.end) / 2;
				g.label = columns[8];
				g.strand = columns[6].equals("+");
				this.add(g);
			}
			in.close();
		}
		catch(Exception e)
		{
			e.printStackTrace();
			System.out.println(e.getMessage());
		}
	}

	public void getARTS(double threshold, GenePosList encode)
	{
		String line;
		try
		{
			String[] strands = {"pos", "neg"};
			for(int i = 1; i <= 24; i++)
			{
				for(String sense : strands)
				{
					String chrom = "chr";
					if(i == 23)
						chrom += "X";
					else if (i == 24)
						chrom += "Y";
					else
						chrom += i;
					String path = Profisi.data_path + "human/hg17/arts/custom_track_hg17_" + chrom + "_" + sense + ".txt";
					System.out.println(path);
					BufferedReader in = new BufferedReader(new FileReader(path));
					line = in.readLine(); line = in.readLine(); // skip first two lines
					int pos = 0; double val = 0;
					while ((line = in.readLine()) != null)
					{
						val = Double.parseDouble(line);
						if(val >= threshold)
						{
							for(GenePos region : encode)
							{
								if(region.chrom == i && region.start <= pos && pos <= region.end)
								{
									System.out.print("*");
									GenePos g = new GenePos();
									g.chrom = i;

									g.start = pos;
									g.end = pos;
									g.score = val;
									g.centre = pos;
									g.strand = sense.equals("pos");
									this.add(g);
									break;
								}
							}
						}
						pos += 50;
					}
					in.close();
				}
			}
		}
		catch(Exception e)
		{
			e.printStackTrace();
			System.out.println(e.getMessage());
		}
	}

	public void getARTSvalues(GenePosList encode)
	{
		String line; boolean strand;
		try
		{
			String[] strands = {"pos", "neg"};
//			int i = 21;
			for(int i = 1; i <= 24; i++)
			{
				for(String sense : strands)
				{
					strand = sense.equals("pos");

					String chrom = "chr";
					if(i == 23)
						chrom += "X";
					else if (i == 24)
						chrom += "Y";
					else
						chrom += i;
					String path = Profisi.data_path + "human/hg17/arts/custom_track_hg17_" + chrom + "_" + sense + ".txt";
					System.out.println(path);
					BufferedReader in = new BufferedReader(new FileReader(path));
					line = in.readLine(); line = in.readLine(); // skip first two lines
					int pos = 0; double val = 0;
					while ((line = in.readLine()) != null)
					{
						for(GenePos region : encode)
						{
							if(i == region.chrom && region.start - 25 <= pos && pos <= region.end + 25)
							{
								for(GenePos g : this)
								{
									if(i == g.chrom && Math.abs(g.centre - pos) <= 25)
									{
										if(strand)
										{
											g.score = Double.parseDouble(line);
											System.out.println(g.chrom + "\t" + g.centre + "\t+\t" + g.score);
										}
										else
										{
											g.score2 = Double.parseDouble(line);
											System.out.println(g.chrom + "\t" + g.centre + "\t-\t" + g.score);											
										}

										// if this is left in then if multiple GenePos share the same ARTS pos there'll be trouble
//										break;
									}
								}
								break;								
							}
						}
						pos += 50;
					}
					in.close();
				}
			}
		}
		catch(Exception e)
		{
			e.printStackTrace();
			System.out.println(e.getMessage());
		}
	}

	public void getARTSvalues()
	{
		String line; boolean strand;
		try
		{
			String[] strands = {"pos", "neg"};
//			int i = 21;
			for(int i = 1; i <= 24; i++)
			{
				for(String sense : strands)
				{
					strand = sense.equals("pos");

					String chrom = "chr";
					if(i == 23)
						chrom += "X";
					else if (i == 24)
						chrom += "Y";
					else
						chrom += i;
					String path = Profisi.data_path + "human/hg17/arts/custom_track_hg17_" + chrom + "_" + sense + ".txt";
					System.out.println(path);
					BufferedReader in = new BufferedReader(new FileReader(path));
					line = in.readLine(); line = in.readLine(); // skip first two lines
					int pos = 0; double val = 0;
					while ((line = in.readLine()) != null)
					{

						for(GenePos g : this)
						{
							if(i == g.chrom && Math.abs(g.centre - pos) <= 25)
							{
								if(strand)
								{
									g.score = Double.parseDouble(line);
									System.out.println(g.chrom + "\t" + g.centre + "\t+\t" + g.score);
								}
								else
								{
									g.score2 = Double.parseDouble(line);
									System.out.println(g.chrom + "\t" + g.centre + "\t-\t" + g.score);
								}
								break;
							}
						}

						pos += 50;
					}
					in.close();
				}
			}
		}
		catch(Exception e)
		{
			e.printStackTrace();
			System.out.println(e.getMessage());
		}
	}


	public void ARTStoBED(double threshold, String out_path)
	{
		String line;
		try
		{
			PrintWriter out = new PrintWriter(new BufferedWriter(new FileWriter(out_path)));
			String[] strands = {"pos", "neg"};
			for(int i = 1; i <= 24; i++)
			{
				for(String sense : strands)
				{
					String chrom = "chr";
					if(i == 23)
						chrom += "X";
					else if (i == 24)
						chrom += "Y";
					else
						chrom += i;
					String path = Profisi.data_path + "human/hg17/arts/custom_track_hg17_" + chrom + "_" + sense + ".txt";
					System.out.println(path);
					BufferedReader in = new BufferedReader(new FileReader(path));
					line = in.readLine(); line = in.readLine(); // skip first two lines
					int pos = 0; double val = 0;
					while ((line = in.readLine()) != null)
					{
						val = Double.parseDouble(line);
						if(val >= threshold)
						{
							System.out.print("*");
							out.print(chrom + "\t" + (pos - 1) + "\t" + (pos + 1) + "\tARTS\t" + val + "\t");
							if(sense.equals("pos"))
								out.println("+");
							else
								out.println("-");
						}
						pos += 50;
					}
					in.close();
				}
			}
			out.close();
		}
		catch(Exception e)
		{
			e.printStackTrace();
			System.out.println(e.getMessage());
		}
	}

	public void getEP3encode2(String path, GenePosList encode)
	{
		String line;
		try
		{
			BufferedReader in = new BufferedReader(new FileReader(path));
			int offset;
			while ((line = in.readLine()) != null)
			{
				offset = 0;
				String[] cols = line.split("\t");
				GenePos g = new GenePos();

				for(GenePos r : encode)
				{
					if(cols[0].equals(r.label))
					{
						g.chrom = r.chrom;
						offset = r.start;						
					}
				}

				g.start = Integer.parseInt(cols[3]) + offset;
				g.end = Integer.parseInt(cols[4]) + offset;
				g.score = Double.parseDouble(cols[5]);
				g.centre = (g.start + g.end) / 2;
//					g.label = columns[9];
//				g.strand = cols[6].equals("+");
				this.add(g);
			}
			in.close();
		}
		catch(Exception e)
		{
			e.printStackTrace();
			System.out.println(e.getMessage());
		}
	}

	public void getMeth(String path)
	{
			String line;
		String[] cols;
		try
		{
			BufferedReader in = new BufferedReader(new FileReader(path));
			while ((line = in.readLine()) != null)
			{
				cols = line.split("\t");
				GenePos g = new GenePos();
				String chrom = cols[0].substring(3);
				if(chrom.equals("X")) g.chrom = 23;
				else if(chrom.equals("Y")) g.chrom = 24;
				else g.chrom = Integer.parseInt(chrom);

				g.start = Integer.parseInt(cols[1]);
				g.end = Integer.parseInt(cols[2]);
				g.centre = (g.start + g.end) / 2;
				g.score = Double.parseDouble(cols[3]);
				this.add(g);
			}
			in.close();
		}
		catch (Exception e)
		{
			e.printStackTrace();
			e.getLocalizedMessage();
		}
	}

	public void getEP3all(String path, String chromonly)
	{
		String line, chrom; String[] cols;
		try
		{
			BufferedReader in = new BufferedReader(new FileReader(path));
			int offset;
			while ((line = in.readLine()) != null)
			{
				offset = 0;
				cols = line.split("\t");

				if(cols[0].equals(chromonly))
				{
					GenePos g = new GenePos();
					chrom = cols[0].substring(3);
					if(chrom.equals("X")) g.chrom = 23; else if(chrom.equals("Y")) g.chrom = 24; else g.chrom = Integer.parseInt(chrom);

					g.start = Integer.parseInt(cols[3]) + offset;
					g.end = Integer.parseInt(cols[4]) + offset;
					g.score = Double.parseDouble(cols[5]);
					g.centre = (g.start + g.end) / 2;
//					g.label = columns[9];
//				g.strand = cols[6].equals("+");
					this.add(g);					
				}
			}
			in.close();
		}
		catch(Exception e)
		{
			e.printStackTrace();
			System.out.println(e.getMessage());
		}
	}

	public void getEP3all(String path)
	{
		String line, chrom; String[] cols;
		try
		{
			BufferedReader in = new BufferedReader(new FileReader(path));
			int offset;
			while ((line = in.readLine()) != null)
			{
				offset = 0;
				cols = line.split("\t");

				{
					GenePos g = new GenePos();
					chrom = cols[0].substring(3);
					if(chrom.equals("X")) g.chrom = 23; else if(chrom.equals("Y")) g.chrom = 24; else g.chrom = Integer.parseInt(chrom);

					g.start = Integer.parseInt(cols[3]) + offset;
					g.end = Integer.parseInt(cols[4]) + offset;
					g.score = Double.parseDouble(cols[5]);
					g.centre = (g.start + g.end) / 2;
//					g.label = columns[9];
//				g.strand = cols[6].equals("+");
					this.add(g);
				}
			}
			in.close();
		}
		catch(Exception e)
		{
			e.printStackTrace();
			System.out.println(e.getMessage());
		}
	}

	public void getGFF(String path)
	{
		String line;
		try
		{
			BufferedReader in = new BufferedReader(new FileReader(path));
			while ((line = in.readLine()) != null)
			{
				if(line.charAt(0) != '#' && line.charAt(0) != 'b' && line.charAt(0) != 't') // skip comments
				{
					String[] columns = line.split("\t");
					GenePos g = new GenePos();


					String chrom = columns[0].replaceAll(" +" , "").substring(3);
					//		.replace(
					//		.substring(3);
//				g.chrom = 2;

					if(chrom.equals("X")) g.chrom = 23;
					else if(chrom.equals("Y")) g.chrom = 24;
					else g.chrom = Integer.parseInt(chrom);


					g.start = Integer.parseInt(columns[3]);
					g.end = Integer.parseInt(columns[4]);
					g.score = Double.parseDouble(columns[5]);
					g.centre = (g.start + g.end) / 2;
//					g.label = columns[9];
					g.strand = columns[6].equals("+");
					this.add(g);
				}
			}
			in.close();
		}
		catch(Exception e)
		{
			e.printStackTrace();
			System.out.println(e.getMessage());
		}
	}

	public void getMetaProm(String path, GenePosList regions)
	{
		String line; int chr = 0;
		try
		{
			BufferedReader in = new BufferedReader(new FileReader(path));
			while ((line = in.readLine()) != null)
			{
				if(line.charAt(0) != '#' && line.charAt(0) != 'b' && line.charAt(0) != 't') // skip comments
				{
					String[] columns = line.split("\t");


					String chrom = columns[1].replaceAll(" +" , "").substring(3);
					//		.replace(
					//		.substring(3);
//				g.chrom = 2;

					if(chrom.equals("X")) chr = 23;
					else if(chrom.equals("Y")) chr = 24;
					else chr = Integer.parseInt(chrom);

					// regions to scan
					GenePos r = new GenePos();
					r.chrom = chr;
					r.start = Integer.parseInt(columns[3]);
					r.end = Integer.parseInt(columns[4]);
					r.strand = columns[2].equals("+");
					if(r.strand)
						r.start -= 5000;
					else
						r.end += 5000;
					regions.add(r);

					String[] tss_locs = columns[0].split("-")[1].split(",");
					GenePos first = new GenePos();
					first.centre = Integer.parseInt(tss_locs[0]);
					first.chrom = chr;
					this.add(first);

					for(int i = 1; i < tss_locs.length; i++)
					{
						GenePos g = new GenePos();
						g.chrom = chr;
						g.strand = r.strand;
						if(r.strand)
							g.centre = first.centre + Integer.parseInt(tss_locs[i]);
						else
							g.centre = first.centre - Integer.parseInt(tss_locs[i]);
						this.add(g);
					}
				}
			}
			in.close();
		}
		catch(Exception e)
		{
			e.printStackTrace();
			System.out.println(e.getMessage());
		}
	}

	public void getWIG(String path)
	{
		String line;
		try
		{
			BufferedReader in = new BufferedReader(new FileReader(path));
			boolean in_region = false;
			LinkedList<Double> vals = new LinkedList<Double>();
			while ((line = in.readLine()) != null)
			{
				if(line.charAt(0) == 'f')
				{
					if(in_region)
					{
						// copy linked list to array
						System.out.println(vals.size());
						GenePos g = this.getLast();
						g.vector = new double[vals.size()];
						for(int i = 0; i < vals.size(); i++)
							g.vector[i] = vals.get(i);
						// set end of region
						g.end = this.getLast().start + vals.size();
						// clear linked list
						vals = new LinkedList<Double>();
					}

					String[] columns = line.split(" ");
					GenePos g = new GenePos();
					String chrom = columns[1].substring(9);
					if(chrom.equals("X")) g.chrom = 23;
					else if(chrom.equals("Y")) g.chrom = 24;
					else g.chrom = Integer.parseInt(chrom);
					g.start = Integer.parseInt(columns[2].substring(6));
					this.add(g);
				}
				else
				{
					in_region = true;
					vals.add(Double.parseDouble(line));
				}
			}
			// copy linked list to array
			GenePos g = this.getLast();
			g.vector = new double[vals.size()];
			for(int i = 0; i < vals.size(); i++)
				g.vector[i] = vals.get(i);
			// set end of region
			g.end = this.getLast().start + vals.size();
			System.out.println(vals.size());
			System.out.println("total: " + this.size());

			in.close();
		}
		catch(Exception e)
		{
			e.printStackTrace();
			System.out.println(e.getMessage());
		}

	}

	public void getdbTSS(String path, int upstream, int downstream)
	{
		String line;
		try
		{
			BufferedReader in = new BufferedReader(new FileReader(path));
			while ((line = in.readLine()) != null)
			{
				// read line and get values
				String[] columns = line.split("\t");
				GenePos g = new GenePos();

				String chrom = columns[5].substring(3);
				if(chrom.length() == 1 || chrom.length() == 2)
				{
					if(chrom.equals("X")) g.chrom = 23; else if(chrom.equals("Y")) g.chrom = 24; else g.chrom = Integer.parseInt(chrom);

					g.centre = Integer.parseInt(columns[11]);
					g.label = "Entrez gene " + columns[1] + " promoter " + columns[2] + "/" + columns[3];
					g.strand = columns[6].equals("1");
					if(g.strand)
					{
						g.start = g.centre - upstream;
						g.end = g.centre + downstream;
					}
					else
					{
						g.start = g.centre - downstream;
						g.end = g.centre + upstream;
					}
					g.promoter = true;					

					this.add(g);
				}
			}
			in.close();
		}
		catch(Exception e)
		{
			e.printStackTrace();
			System.out.println(e.getMessage());
		}
	}

	public void getdbTSS2(String path)
	{
		String line;
		try
		{
			BufferedReader in = new BufferedReader(new FileReader(path));
			while ((line = in.readLine()) != null)
			{
				// read line and get values
				String[] columns = line.split("\t");
				GenePos g = new GenePos();

				String chrom = columns[0].substring(3);
				if(chrom.length() == 1 || chrom.length() == 2)
				{
					if(chrom.equals("X")) g.chrom = 23; else if(chrom.equals("Y")) g.chrom = 24; else g.chrom = Integer.parseInt(chrom);

					g.centre = Integer.parseInt(columns[1]);
					g.strand = columns[2].equals("+");
					g.start = g.centre - 500;
					g.end = g.centre + 500;
					g.score = Integer.parseInt(columns[3]);
					g.promoter = true;

					this.add(g);
				}
			}
			in.close();
		}
		catch(Exception e)
		{
			e.printStackTrace();
			System.out.println(e.getMessage());
		}
	}

	public GenePosList getOverlap(GenePosList that, int n)
	{
		GenePosList overlap = new GenePosList(); int added = 0;

		for (GenePos i : this)
			for (GenePos j : that)
//				if(i.chrom == j.chrom && j.start <= i.centre && i.centre <= j.end)
				if(i.chrom == j.chrom && j.start -2000 <= i.centre && i.centre <= j.end + 2000)
				{
					i.region = j.label;
					if(added < n || n == 0)
					{
						overlap.add(i);
						added++;
					}
					else
						return overlap;
				}

		return overlap;
	}

	public GenePosList getNonCpG(GenePosList cpg_islands, int tolerance)
	{
		for (GenePos i : this)
			for (GenePos j : cpg_islands)
				if(i.chrom == j.chrom && j.start - tolerance <= i.centre && i.centre <= j.end + tolerance)
					i.cpg_island = true;

		GenePosList non = new GenePosList();
		for(GenePos g : this)
			if(g.cpg_island)
				non.add(g);
		return non;
	}

	public int getNearOverlap(GenePosList that, int max_distance)
	{
		GenePosList overlap = new GenePosList();

		int count = 0;
		for (GenePos i : this)
		{
			boolean match = false;
			for (GenePos j : that)
				if(i.chrom == j.chrom && Math.abs(i.centre - j.centre) <= max_distance)
				{
					match = true;
					break;
				}
			if(match)
				count++;
		}

		return count;
	}

	// generate random negative examples that don't overlap with existing ones
	public void makeRandom(int n, GenePosList search_space, int upstream, int downstream, GenePosList exclude, Statement s)
	{
		String region_name = "";
		int length = upstream + downstream;
		int sofar = 0; int start, end; boolean strand;
		while(sofar < n)
		{
			// make a new random area in the search space
			int region = (int)Math.floor(Math.random() * (double)search_space.size());
//			System.out.println(region + "/" + search_space.size());
			start = search_space.get(region).start + (int)Math.floor(Math.random()
					* (double)(search_space.get(region).end - search_space.get(region).start));
			end = start + length;
			strand = Math.random() > 0.5;

			// does it overlap existing areas?
			boolean overlap = false;
			for (GenePos i : exclude)
			{
				if(i.chrom == search_space.get(region).chrom && i.strand == strand &&
						((i.start >= start && i.start <= end) || (i.end >= start && i.end <= end)))
					overlap = true;
			}
			if(!overlap)
			{
				// make sure it's not off the end
				if(start < search_space.get(region).start || end > search_space.get(region).end)
				{
					// neg went outside the bounds
				}
				else
				{
					// no overlap - make new region
					GenePos g = new GenePos();
					g.promoter = false;
					g.chrom = search_space.get(region).chrom;
					g.region = search_space.get(region).label;
					g.start = start;
					g.end = end;
					if(strand)
						g.centre = start + upstream;
					else
						g.centre = end - upstream;
					g.strand = strand;
					g.label = "neg-example-" + sofar;

					if(g.getSeq(s))
					{
						this.add(g);
						sofar++;
						System.out.print("*");
						if(sofar % 80 == 0)
							System.out.println();
					}
				}
			}
		}
	}

	public void makeRandomNoDb(int n, GenePosList search_space, int upstream, int downstream, GenePosList exclude)
	{
		int count = 0;
		String region_name = "";
		int length = upstream + downstream;
		int sofar = 0; int start, end; boolean strand;
		while(sofar < n)
		{
			// make a new random area in the search space
			int region = (int)Math.floor(Math.random() * (double)search_space.size());
//			System.out.println(region + "/" + search_space.size());
			start = search_space.get(region).start + (int)Math.floor(Math.random()
					* (double)(search_space.get(region).end - search_space.get(region).start));
			end = start + length;
			strand = Math.random() > 0.5;

			// does it overlap existing areas?
			boolean overlap = false;
			for (GenePos i : exclude)
			{
				if(i.chrom == search_space.get(region).chrom && i.strand == strand &&
						((i.start >= start && i.start <= end) || (i.end >= start && i.end <= end)))
					overlap = true;
			}
			if(!overlap)
			{
				// make sure it's not off the end
				if(start < search_space.get(region).start || end > search_space.get(region).end)
				{
					// neg went outside the bounds
				}
				else
				{
					// no overlap - make new region
					GenePos g = new GenePos();
					g.promoter = false;
					g.chrom = search_space.get(region).chrom;
					g.region = search_space.get(region).label;
					g.start = start;
					g.end = end;
					if(strand)
						g.centre = start + upstream;
					else
						g.centre = end - upstream;
					g.strand = strand;
					g.label = "neg-example-" + sofar;
					this.add(g);
					sofar++;
				}
			}
		}
	}


	public void shrink(int newsize)
	{
		int index;
		while(this.size() > newsize)
		{
			index = (int)Math.floor(Math.random() * (double)this.size());
			this.remove(index);
		}
		System.out.println("Shrunk to " + this.size());
	}


	// generate random negative examples that don't overlap with existing ones
	public GenePosList makeNegs(int n, GenePosList search_space, int upstream, int downstream, GenePosList exclude, Statement s)
	{
		GenePosList negs = new GenePosList();
		String region_name = "";
		int length = upstream + downstream;
		int sofar = 0; int start, end; boolean strand;
		while(sofar < n)
		{
			// make a new random area in the search space
			int region = (int)Math.floor(Math.random() * (double)search_space.size());
//			System.out.println(region + "/" + search_space.size());
			start = search_space.get(region).start + (int)Math.floor(Math.random()
					* (double)(search_space.get(region).end - search_space.get(region).start));
			end = start + length;
			strand = Math.random() > 0.5;

			// does it overlap existing areas?
			boolean overlap = false;
			for (GenePos i : exclude)
			{
				if(i.chrom == search_space.get(region).chrom && i.strand == strand &&
						((i.start >= start && i.start <= end) || (i.end >= start && i.end <= end)))
					overlap = true;
			}
			if(!overlap)
			{
				// make sure it's not off the end
				if(start < search_space.get(region).start || end > search_space.get(region).end)
				{
					// neg went outside the bounds
				}
				else
				{
					// no overlap - make new region
					GenePos g = new GenePos();
					g.promoter = false;
					g.chrom = search_space.get(region).chrom;
					g.region = search_space.get(region).label;
					g.start = start;
					g.end = end;
					if(strand)
						g.centre = start + upstream;
					else
						g.centre = end - upstream;
					g.strand = strand;
					g.label = "neg-example-" + sofar;

					if(g.getSeq(s))
					{
						negs.add(g);
						sofar++;
						System.out.print("*");
						if(sofar % 80 == 0)
							System.out.println();
					}
				}
			}
		}
		return negs;
	}


	public void getSomeARTS(double threshold, GenePosList encode)
	{
		String line;
		try
		{
			String[] strands = {"pos", "neg"};
			for(int i = 1; i <= 24; i++)
			{
				for(String sense : strands)
				{
					String chrom = "chr";
					if(i == 23)
						chrom += "X";
					else if (i == 24)
						chrom += "Y";
					else
						chrom += i;
					String path = Profisi.data_path + "human/hg17/arts/custom_track_hg17_" + chrom + "_" + sense + ".txt";
					System.out.println(path);
					BufferedReader in = new BufferedReader(new FileReader(path));
					line = in.readLine(); line = in.readLine(); // skip first two lines
					int pos = 0; double val = 0;
					while ((line = in.readLine()) != null)
					{
						val = Double.parseDouble(line);
						if(val >= threshold)
						{
							for(GenePos region : encode)
							{
								if(region.chrom == i && region.start <= pos && pos <= region.end)
								{
									System.out.print("*");
									GenePos g = new GenePos();
									g.chrom = i;

									g.start = pos;
									g.end = pos;
									g.score = val;
									g.centre = pos;
									g.strand = sense.equals("pos");
									this.add(g);
									break;
								}
							}
						}
						pos += 50;
					}
					in.close();
				}
			}
		}
		catch(Exception e)
		{
			e.printStackTrace();
			System.out.println(e.getMessage());
		}
	}
}
