# Supplementary material for: Ensemble approach combining multiple methods improves human transcription start site prediction
Source: BMC Genomics. 2010 Nov 30;11:677. doi: 10.1186/1471-2164-11-677 (PMC3053590; doi:10.1186/1471-2164-11-677)
Supplement: Additional file 3 — Profisi Ensemble source. Java source code for routines used to preprocess data and process results [file 1471-2164-11-677-S3.ZIP › Profisi.java]

// main Profisi class

import java.sql.Connection;
import java.sql.DriverManager;
import java.sql.SQLException;
import java.sql.Statement;
import java.io.*;
import java.util.HashSet;
import java.util.ArrayList;
import java.util.LinkedList;
import java.util.Collections;

public class Profisi
{
	public static String data_path = "/home/dave/";
	public static Connection conn;
	static int threads = 2;
	static int upstream = 500; // upstream base pairs
	static String kernel = "rp";

	//
	public static double max_val = 0, min_val = 0;

	public static void main(String[] args)
	{
		if(args.length > 0)
		{
			data_path = args[0];
			ProfisiOldEnsemble.data_path = args[0];
			threads = Integer.parseInt(args[1]);
			if(args.length > 2)
				kernel = args[2];
		}
		try{Class.forName("com.mysql.jdbc.Driver").newInstance();} catch(Exception e){/**/}		// register MySQL Connector/J
		try
		{
			conn = DriverManager.getConnection("jdbc:mysql://localhost/promoter_db" + "?user=root&password=**********");

//			averagePreds(data_path + "human/hg")
//			makePointPreds(0.9);

//			averageCpGpreds(data_path + "human/hg17/ensemble/all.hg18.bed.ppp.cpg");

/*
			GenePosList cpg = new GenePosList();
			cpg.getCpG(data_path + "human/hg18/cpg_all_hg18.csv");
//			cpg.getCpG("/home/dave/data/human/hg18/cpg_all_hg18.csv");
			trimCpG(data_path + "human/hg18/pppB/ucscRefseq.bed", cpg);
			trimCpGgff(data_path + "human/hg18/pppB/cage_hg18.1.gff", cpg);
*/
/*
			trimCpG("/home/dave/pppBenchmark1.3/all.hg18.bed.ppp", cpg);
			trimCpG("/home/dave/ppp4/arts_hg18.bed.ppp", cpg);
			trimCpG("/home/dave/ppp2/EP3.prediction", cpg);
			trimCpG("/home/dave/ppp3/ProSOM.tsv", cpg);
*/
/*			for(int i = 1; i <= 24; i++)
			{
				String chrom = "chr";
				if(i == 23)
					chrom += "X";
				else if (i == 24)
					chrom += "Y";
				else
					chrom += i;
				ProfisiOldEnsemble.ARTSToBED(data_path + "human/hg17/arts/custom_track_hg17_" + chrom + "_pos.txt",
					data_path + "human/hg17/arts/custom_track_hg17_" + chrom + "_neg.txt", chrom);
			}*/
//			getARTSWIGpiece(data_path + "human/hg17/arts/custom_track_hg17_chr1_neg.txt", 147970745, 147980750);
//			getGenomeBrowserExample();
//			findGenomeBrowserExample();

//			doEveryOtherLine();
//			System.out.println("\n\n\nunion:");
//			plotUnion();

//			System.out.println("\n\n\noverlap:");
//			plotOverlap();
			
//			mergeProbs(data_path + "human/hg17/ensemble/feat_sel/info.probs.5.hg17.bed",
//				data_path + "human/hg17/ensemble/chr22.probs.5.hg17.bed", 0.94);
//			findCrossoverPoint(data_path + "human/hg17/ensemble/feat_sel/info.hg18.bed.ppp");
//			ProfisiOldEnsemble.probsToBED(data_path + "human/hg17/ensemble/chr22.probs", 5, "chr22");

//			reducedFeaturesLOOSVM(data_path + "human/hg17/ensemble/chr22_uns.lsv");

//			ProfisiOldEnsemble.probsToBED(data_path + "human/hg17/ensemble/feat_sel/info.probs", 5, "chr22");
//			ProfisiOldEnsemble.probsToBED(data_path + "human/hg17/ensemble/feat_sel/svm.probs", 5, "chr22");
//			ProfisiOldEnsemble.bedToPPP(data_path + "human/hg17/ensemble/squared.hg18.bed");
//			ProfisiOldEnsemble.bedToPPP(data_path + "human/hg17/ensemble/regular.hg18.bed");

//			crossvalidateCpGwindowsize();
//			ProfisiOldEnsemble.getCpGcountChr();
//			makeSlightlyMorePos();
//			trimPos();

//			ProfisiOldEnsemble.getCpGcount();

//			sewCpGFeaturesToOldFeatures();

/*
			ProfisiOldEnsemble.probsToBED(data_path + "human/hg17/ensemble/SVM/a.probs", 5, "chr22");
			ProfisiOldEnsemble.probsToBED(data_path + "human/hg17/ensemble/SVM/b.probs", 5, "chr22");
			ProfisiOldEnsemble.probsToBED(data_path + "human/hg17/ensemble/SVM/c.probs", 5, "chr22");
			ProfisiOldEnsemble.probsToBED(data_path + "human/hg17/ensemble/SVM/d.probs", 5, "chr22");
			ProfisiOldEnsemble.probsToBED(data_path + "human/hg17/ensemble/SVM/e.probs", 5, "chr22");
*/

//			analyseProbs(data_path + "human/hg17/ensemble/more negs/std_more_negs.probs");

//			makeMoreNegs();

//			ProfisiOldEnsemble.bedToPPP(data_path + "human/hg18/ensemble/thresh/full_thresh.hg18.bed");
//			ProfisiOldEnsemble.bedToPPP(data_path + "human/hg18/ensemble/thresh/full_thresh_trimmed.hg18.bed");
//			ProfisiOldEnsemble.bedToPPP(data_path + "human/hg18/ensemble/thresh/meth_thresh.hg18.bed");
//			ProfisiOldEnsemble.bedToPPP(data_path + "human/hg18/ensemble/thresh/meth_thresh_trimmed.hg18.bed");

//			multiThresholdProbs(data_path + "human/hg17/ensemble/meth.probs", 22);
//			multiThresholdProbs(data_path + "human/hg17/ensemble/chr22.probs", 22);

//			GenePosList ep3 = new GenePosList(); ep3.getEP3all(data_path + "human/hg17/ep3/EP3.gff3", "chr22");
//			System.out.println(ep3.size() + " EP3 TSS in this chromosome");
//			ProfisiOldEnsemble.unrollGenePosList(ep3, "human/hg17/ensemble/unrolled/chr22_ep3.unr");

//			BigFileTools.fetchLine(data_path + "human/hg17/ensemble/disttocpg.chr22", 30134195);
//			BigFileTools.fetchLine(data_path + "human/hg17/ensemble/disttocpg.chr22", 30144134);

//			ProfisiOldEnsemble.unrollARTSWIG(data_path + "human/hg17/arts/custom_track_hg17_chr22_pos.txt", data_path + "human/hg17/ensemble/unrolled/chr22_arts_pos.unr");
//			ProfisiOldEnsemble.unrollARTSWIG(data_path + "human/hg17/arts/custom_track_hg17_chr22_neg.txt", data_path + "human/hg17/ensemble/unrolled/chr22_arts_neg.unr");

			conn.close();
		}
		catch(SQLException e)
		{
			System.out.println("SQL Exception:"+e.getMessage());
			System.out.println("SQL State:"+e.getSQLState());
			System.out.println("Vendor Error:"+e.getErrorCode());
		}
	}

	// reduce number of entries
	// to one every 250bp
	static void averagePreds(String path)
	{
		String line, chrom, overall_chr = "?"; String cols[]; int start, end, prev_end = -100, overall_start = 0, length = 0; double sum = 0;
		try
		{
			BufferedReader in = new BufferedReader(new FileReader(path));
			PrintWriter out = new PrintWriter(new BufferedWriter(new FileWriter(path + ".avg.1000")));
			while ((line = in.readLine()) != null)
			{
				cols = line.split("\t");

				start = Integer.parseInt(cols[1]);
				end = Integer.parseInt(cols[2]);

				if(start - prev_end > 1 || length == 20) // start of new entry (50 * 5bp = 250)
				{
					if(prev_end != -100) // if not first entry, write avg
					{
						out.println(overall_chr + "\t" + overall_start + "\t" + prev_end + "\t" + sum/(double)length);
					}
					length = 1;
					sum = Double.parseDouble(cols[3]);
					overall_start = start;
					overall_chr = cols[0];
				}
				else
				{
					length++;
					sum += Double.parseDouble(cols[3]);
				}

				prev_end = end;
			}
			out.close();
			in.close();
		}
		catch (Exception e)
		{
			e.printStackTrace();
			e.getLocalizedMessage();
		}
	}

	// get rid of CpG predictions
	static void trimCpG(String path, GenePosList cpg)
	{
		// first split the cpg islands into manageable chunks
		GenePosList[] islands = new GenePosList[24];
		for(int i = 0; i < 24; i++)
			islands[i] = new GenePosList();

		for(GenePos g : cpg)
			islands[g.chrom - 1].add(g);

		int count = 0;
		String line, chrom; String[] cols; int chr, centre; boolean iscpg; GenePosList forthechop;
		try
		{
			BufferedReader in = new BufferedReader(new FileReader(path));
			PrintWriter out_cpg = new PrintWriter(new BufferedWriter(new FileWriter(path + ".cpg")));
			PrintWriter out_non = new PrintWriter(new BufferedWriter(new FileWriter(path + ".non")));
			while ((line = in.readLine()) != null)
			{
				cols = line.split("\t");
				chrom = cols[0].replaceAll(" +" , "").substring(3);

				if(chrom.equals("X")) chr = 23;
				else if(chrom.equals("Y")) chr = 24;
				else chr = Integer.parseInt(chrom);

				// regular version
//				centre = (Integer.parseInt(cols[1]) + Integer.parseInt(cols[2]))/2;

				// gene annotation version
				if(cols[5].equals("+"))
					centre = Integer.parseInt(cols[1]);
				else
					centre = Integer.parseInt(cols[2]);

				iscpg = false;
				for(GenePos c : islands[chr - 1])
				{
// wrong i think	if(chr == c.chrom && (Math.abs(centre - c.start) < 5000 || Math.abs(centre - c.end) < 5000))
					if(chr == c.chrom && c.start - 5000 < centre && centre < c.end + 5000)
					{
						iscpg = true;
						out_cpg.println(line);
						break;
					}
				}
				if(!iscpg)
					out_non.println(line);

				// tidying up
				count++;
				if(count % 10000 == 0)
				{
					forthechop = new GenePosList();
					for(GenePos g : islands[chr - 1])
					{
						if(g.end + 1000 < centre)
							forthechop.add(g);
					}
					for(GenePos g : forthechop)
						islands[chr - 1].remove(g);
//					System.out.println("removed " + forthechop.size());
				}
			}
			out_cpg.close();
			out_non.close();
			in.close();
		}
		catch (Exception e)
		{
			e.printStackTrace();
			e.getLocalizedMessage();
		}
	}

	static void trimCpGgff(String path, GenePosList cpg)
	{
		// first split the cpg islands into manageable chunks
		GenePosList[] islands = new GenePosList[24];
		for(int i = 0; i < 24; i++)
			islands[i] = new GenePosList();

		for(GenePos g : cpg)
			islands[g.chrom - 1].add(g);

		int count = 0;
		String line, chrom; String[] cols; int chr, centre; boolean iscpg; GenePosList forthechop;
		try
		{
			BufferedReader in = new BufferedReader(new FileReader(path));
			PrintWriter out_cpg = new PrintWriter(new BufferedWriter(new FileWriter(path + ".cpg")));
			PrintWriter out_non = new PrintWriter(new BufferedWriter(new FileWriter(path + ".non")));
			while ((line = in.readLine()) != null)
			{
				cols = line.split("\t");
				chrom = cols[0].replaceAll(" +" , "").substring(3);

				if(chrom.equals("X")) chr = 23;
				else if(chrom.equals("Y")) chr = 24;
				else chr = Integer.parseInt(chrom);

				// regular version
				centre = (Integer.parseInt(cols[3]) + Integer.parseInt(cols[4]))/2;

				iscpg = false;
				for(GenePos c : islands[chr - 1])
				{
					if(chr == c.chrom && c.start - 5000 < centre && centre < c.end + 5000)
					{
						iscpg = true;
						out_cpg.println(line);
						break;
					}
				}
				if(!iscpg)
					out_non.println(line);

				// tidying up
				count++;
				if(count % 10000 == 0)
				{
					forthechop = new GenePosList();
					for(GenePos g : islands[chr - 1])
					{
						if(g.end + 1000 < centre)
							forthechop.add(g);
					}
					for(GenePos g : forthechop)
						islands[chr - 1].remove(g);
//					System.out.println("removed " + forthechop.size());
				}
			}
			out_cpg.close();
			out_non.close();
			in.close();
		}
		catch (Exception e)
		{
			e.printStackTrace();
			e.getLocalizedMessage();
		}
	}

	static void makePointPreds(double threshold)
	{
		GenePosList regions = new GenePosList();
		GenePosList reference = new GenePosList();
		reference.getMetaProm(data_path + "human/hg17/ensemble/metaprom.gff", regions);

		
		// do a chromosome at a time
		// and only pass the regions for that chromosome to the method

		GenePosList pe = new GenePosList();
		String path;
		int detected = 0;
		for(int i = 1; i <= 24; i++)
		{
			path = data_path + "human/hg17/ensemble/chr";
			if(i == 23)
				path += "X";
			else if(i == 24)
				path += "Y";
			else
				path += i;
			path += ".hg17.bed";

			GenePosList regions_chrom = new GenePosList();
			for(GenePos g : regions)
				if(g.chrom == i)
					regions_chrom.add(g);

			System.out.println(path);
			GenePosList chrom = new GenePosList();
			chrom.getSomeBED(path, regions_chrom, threshold);
			System.out.println(chrom.size() + " 5bp bits over the threshold");

			chrom.doClusterTrim(2000);
			for(GenePos g : chrom)
				pe.add(g);
			System.out.println("Current 5bp overlapping with MetaProm evaluation regions: " + pe.size());
			
		}
		pe.savePFF(data_path + "human/hg17/ensemble/metaprom/pe_" + threshold + ".pff");
	}

	static void makeAvgPreds()
	{
		GenePosList pe = new GenePosList();
		String path;
		int detected = 0;
		for(int i = 1; i <= 24; i++)
		{
			path = data_path + "human/hg18/ensemble/chr";
			if(i == 23)
				path += "X";
			else if(i == 24)
				path += "Y";
			else
				path += i;
			path += ".hg18.bed";

			averagePreds(path);
		}
	}

	static void makePointPredsAll(double threshold)
	{
		GenePosList pe = new GenePosList();
		String path;
		int detected = 0;
		for(int i = 1; i <= 24; i++)
		{
			path = data_path + "human/hg18/ensemble/chr";
			if(i == 23)
				path += "X";
			else if(i == 24)
				path += "Y";
			else
				path += i;
			path += ".hg18.bed";

			System.out.println(path);
			GenePosList chrom = new GenePosList();
			chrom.getSomeBED(path, threshold);
			System.out.println(chrom.size() + " 5bp bits over the threshold");

			chrom.doClusterTrim(500);
			for(GenePos g : chrom)
				pe.add(g);
			System.out.println("Current 5bp : " + pe.size());

		}
		pe.savePFF(data_path + "human/hg18/ensemble/pe_" + threshold + ".pff");
	}


	static void doEveryOtherLine()
	{
		// takes two BED files and thresholds the first, then fills in the gaps from the second
		// scaling the second to match

		String line, line2; String[] cols, cols2;
		try
		{
			// first throw away what we don't need from both
			BufferedReader in = new BufferedReader(new FileReader(data_path
				+ "human/hg17/ensemble/negs.txt"));

			int count = 0;
			while ((line = in.readLine()) != null)
			{
				if(count % 5 == 0)
					System.out.println(line);
				count++;
			}
			in.close();
		}
		catch (Exception e)
		{
			e.printStackTrace();
			e.getLocalizedMessage();
		}
	}

	static void plotUnion()
	{
		// see how many predictions programs have in common


		GenePosList genome = new GenePosList(); genome.getFromRegionList(data_path + "human/hg17/regions/genome.region");
		GenePosList dbtss = new GenePosList(); dbtss.getdbTSS2(data_path + "human/hg17/dbTSS/dbTSS_all.txt");

		GenePosList nscan = new GenePosList();
		nscan.loadPFF(data_path + "human/hg17/overlap/nscan.pff");
		removePos(nscan, dbtss);

		GenePosList eponine = new GenePosList();
		eponine.loadPFF(data_path + "human/hg17/overlap/eponine.pff");
		removePos(eponine, dbtss);

		GenePosList firstef = new GenePosList();
		firstef.loadPFF(data_path + "human/hg17/overlap/firstef.pff");
		removePos(firstef, dbtss);

		GenePosList profisi = new GenePosList();
		profisi.loadPFF(data_path + "human/hg17/overlap/profisi.pff");
		removePos(profisi, dbtss);

		GenePosList prosom = new GenePosList();
		prosom.loadPFF(data_path + "human/hg17/overlap/prosom.pff");
		removePos(prosom, dbtss);

		GenePosList ep3 = new GenePosList();
		ep3.loadPFF(data_path + "human/hg17/overlap/ep3.pff");
		removePos(ep3, dbtss);

		GenePosList arts = new GenePosList();
		arts.loadPFF(data_path + "human/hg17/overlap/arts.pff");
		removePos(arts, dbtss);

		GenePosList[] predictions = new GenePosList[7];
		predictions[0] = nscan;
		predictions[1] = firstef;
		predictions[2] = eponine;
		predictions[3] = prosom;
		predictions[4] = ep3;
		predictions[5] = arts;
		predictions[6] = profisi;

		String[] names = {"nscan", "firstef", "eponine", "prosom", "ep3", "arts", "profisi"};

		for(int i = 0; i < 7; i++)
		{
			for(int j = 0; j < 7; j++)
			{
				for(GenePos g1 : predictions[i])
					g1.found = false;
				for(GenePos g1 : predictions[j])
					g1.found = false;

				int overlap = 0;
				for(GenePos g1 : predictions[i])
				{
					for(GenePos g2 : predictions[j])
					{
						if(g1.chrom == g2.chrom && Math.abs(g1.centre - g2.centre) < 1000)
						{
							if(!g1.found && !g2.found)
								overlap++;
							g1.found = true;
							g2.found = true;
							break;
						}
					}
				}
				for(GenePos g1 : predictions[i])
					if(!g1.found)
						overlap++;
				for(GenePos g2 : predictions[j])
					if(!g2.found)
						overlap++;
				System.out.println(names[i] + "->" + names[j] + "\t" + overlap);

			}
		}

	}

	static void removePos(GenePosList proms, GenePosList dbtss)
	{
		GenePosList forthechop = new GenePosList();
		boolean pos;
		for(GenePos g : proms)
		{
			pos = false;
			for(GenePos d : dbtss)
			{
				if(g.chrom == d.chrom && Math.abs(g.centre - d.centre) <= 1000)
				{
					pos = true;
					break;
				}
			}
			if(pos)
				forthechop.add(g);
		}
		for(GenePos g : forthechop)
			proms.remove(g);
		System.out.println("removed " + forthechop.size());
	}

	static void removeNegs(GenePosList proms, GenePosList dbtss)
	{
		GenePosList forthechop = new GenePosList();
		boolean pos;
		for(GenePos g : proms)
		{
			pos = false;
			for(GenePos d : dbtss)
			{
				if(g.chrom == d.chrom && Math.abs(g.centre - d.centre) <= 1000)
				{
					pos = true;
					break;
				}
			}
			if(!pos)
				forthechop.add(g);
		}
		for(GenePos g : forthechop)
			proms.remove(g);
		System.out.println("removed " + forthechop.size());
	}

	static void plotOverlap()
	{
		// see how many predictions programs have in common


		GenePosList genome = new GenePosList(); genome.getFromRegionList(data_path + "human/hg17/regions/genome.region");
		GenePosList dbtss = new GenePosList(); dbtss.getdbTSS2(data_path + "human/hg17/dbTSS/dbTSS_all.txt");

		GenePosList nscan = new GenePosList();
		nscan.loadPFF(data_path + "human/hg17/overlap/nscan.pff");
		removePos(nscan, dbtss);

		GenePosList eponine = new GenePosList();
		eponine.loadPFF(data_path + "human/hg17/overlap/eponine.pff");
		removePos(eponine, dbtss);

		GenePosList firstef = new GenePosList();
		firstef.loadPFF(data_path + "human/hg17/overlap/firstef.pff");
		removePos(firstef, dbtss);

		GenePosList profisi = new GenePosList();
		profisi.loadPFF(data_path + "human/hg17/overlap/profisi.pff");
		removePos(profisi, dbtss);

		GenePosList prosom = new GenePosList();
		prosom.loadPFF(data_path + "human/hg17/overlap/prosom.pff");
		removePos(prosom, dbtss);

		GenePosList ep3 = new GenePosList();
		ep3.loadPFF(data_path + "human/hg17/overlap/ep3.pff");
		removePos(ep3, dbtss);

		GenePosList arts = new GenePosList();
		arts.loadPFF(data_path + "human/hg17/overlap/arts.pff");
		removePos(arts, dbtss);


		GenePosList[] predictions = new GenePosList[7];
		predictions[0] = nscan;
		predictions[1] = firstef;
		predictions[2] = eponine;
		predictions[3] = prosom;
		predictions[4] = ep3;
		predictions[5] = arts;
		predictions[6] = profisi;

		String[] names = {"nscan", "firstef", "eponine", "prosom", "ep3", "arts", "profisi"};

		for(int i = 0; i < 7; i++)
		{
			System.out.println(names[i] + " " + predictions[i].size() + " total TP left");
			for(int j = 0; j < 7; j++)
			{
				boolean found; int overlap = 0;

				for(GenePos g1 : predictions[i])
				{
					found = false;
					for(GenePos g2 : predictions[j])
					{
						if(g1.chrom == g2.chrom && Math.abs(g1.centre - g2.centre) < 1000)
						{
							found = true;
							break;
						}
					}
					if(found)
						overlap++;
				}
				System.out.println(names[i] + "->" + names[j] + "\t" + overlap);
			}
		}

/*
		GenePosList ep3_all = new GenePosList();
		for(int chr = 1; chr <= 24; chr++)
		{
			String chrom = "chr";
			if(chr == 23)
				chrom += "X";
			else if(chr == 24)
				chrom += "Y";
			else
				chrom += chr;
			System.out.println();
			System.out.println(chrom);

			GenePosList ep3 = new GenePosList();
			ep3.getEP3all(data_path + "human/hg17/prosom/ProSOM.tsv", chrom);
			System.out.println(ep3.size() + " total entries");
			ep3.threshold(0.35);
			System.out.println(ep3.size() + " after thresholding");
			ep3.doClusterTrim(2000);
			System.out.println(ep3.size() + " after trimming");
			for(GenePos g : ep3)
				ep3_all.add(g);
		}
		System.out.println(ep3_all.size() + " total");
		ep3_all.savePFF(data_path + "human/hg17/overlap/prosom.pff");
*/

/*
		for(int chr = 1; chr <= 24; chr++)
		{
			String chrom = "chr";
			if(chr == 23)
				chrom += "X";
			else if(chr == 24)
				chrom += "Y";
			else
				chrom += chr;
			System.out.println();
			System.out.println(chrom);

			GenePosList arts = ProfisiOldEnsemble.getFromARTSchrom(chr, data_path
				+ "human/hg17/arts/custom_track_hg17_" + chrom + "_pos.txt", data_path
				+ "human/hg17/arts/custom_track_hg17_" + chrom + "_neg.txt", 1.3);
			arts.doClusterTrim(2000);
			System.out.println(arts.size() + " after trimming");
			for(GenePos g : arts)
				arts_all.add(g);
		}
		System.out.println(arts_all.size() + " total");
*/


	}

	public static void humanTest(int chr, boolean unroll)
	{
		GenePosList hg17 = new GenePosList(); hg17.getFromRegionList(data_path + "human/hg17/regions/genome.region");
//		GenePosList encode = new GenePosList(); encode.getFromRegionList(data_path + "human/hg17/regions/encode.region");
		// set chromosome name
		String chrom = "chr";
		if(chr == 23)
			chrom += "X";
		else if(chr == 24)
			chrom += "Y";
		else
			chrom += chr;

		int endpos = 0;
		for(GenePos region : hg17)
			if(region.label.equals(chrom))
			{
				System.out.println(chrom + ": " + region.end + "bp");
				endpos = region.end;
				break;
			}

		// unroll stuff we need
		if(unroll)
		{
			GenePosList ep3 = new GenePosList(); ep3.getEP3all(data_path + "human/hg17/ep3/EP3.gff3", chrom);
			System.out.println(ep3.size() + " EP3 TSS in this chromosome");
			unrollGenePosList(ep3, "human/hg17/ensemble/unrolled/" + chrom + "_ep3.unr");

			GenePosList prosom = new GenePosList(); prosom.getEP3all(data_path + "human/hg17/prosom/ProSOM.tsv", chrom);
			System.out.println(prosom.size() + " ProSOM TSS in this chromosome");
			unrollGenePosList(prosom, "human/hg17/ensemble/unrolled/" + chrom + "_pro.unr");

			System.out.println("unrolling ARTS");
			unrollARTSWIG("human/hg17/arts/custom_track_hg17_" + chrom + "_neg.txt", "human/hg17/ensemble/unrolled/" + chrom + "_arts_neg.unr");
			unrollARTSWIG("human/hg17/arts/custom_track_hg17_" + chrom + "_pos.txt", "human/hg17/ensemble/unrolled/" + chrom + "_arts_pos.unr");
			System.out.println("unrolling conservation");
			unrollWIG("human/hg17/conservation/" + chrom, "human/hg17/ensemble/unrolled/" + chrom + "_cons.unr");

		}

		GenePosList nscan = new GenePosList();
		nscan.getNscanTSSall(data_path + "human/hg17/nscan.all.new.gtf");
		GenePosList forthechop = new GenePosList();
		for(GenePos g : nscan) // makes sure the "non" value is 1 SD away from the smallest pos value
		{
			g.score += 415;
			if(g.chrom != chr)
				forthechop.add(g);
		}
		for(GenePos g : forthechop)
			nscan.remove(g);
		System.out.println(nscan.size() + " N-SCAN TSS in this chromosome");

		GenePosList firstef = new GenePosList();
		firstef.getFirstEF(data_path + "human/hg17/FirstEF.hg17.txt");
		forthechop = new GenePosList();
		for(GenePos g : firstef) // makes sure the "non" value is 1 SD away from the smallest pos value
		{
			if(g.chrom != chr)
				forthechop.add(g);
		}
		for(GenePos g : forthechop)
			firstef.remove(g);
		System.out.println(firstef.size() + " FirstEF TSS in this chromosome");

		GenePosList eponine = new GenePosList(); eponine.getEponine(data_path + "human/hg17/Eponine.hg17.txt");
		forthechop = new GenePosList();
		for(GenePos g : eponine) // makes sure the "non" value is 1 SD away from the smallest pos value
		{
			if(g.chrom != chr)
				forthechop.add(g);
		}
		for(GenePos g : forthechop)
			eponine.remove(g);
		System.out.println(eponine.size() + " Eponine TSS in this chromosome");

		GenePosList meth_s = new GenePosList(); meth_s.getMeth(data_path + "human/hg17/steinfeld_meth/stem.txt");
		forthechop = new GenePosList();
		for(GenePos g : meth_s) // makes sure the "non" value is 1 SD away from the smallest pos value
		{
			if(g.chrom != chr)
				forthechop.add(g);
		}
		for(GenePos g : forthechop)
			meth_s.remove(g);
		System.out.println(meth_s.size() + " stem cell methylation scores in this chromosome");

		GenePosList meth_d = new GenePosList(); meth_d.getMeth(data_path + "human/hg17/steinfeld_meth/mature.txt");
		forthechop = new GenePosList();
		for(GenePos g : meth_d) // makes sure the "non" value is 1 SD away from the smallest pos value
		{
			if(g.chrom != chr)
				forthechop.add(g);
		}
		for(GenePos g : forthechop)
			meth_d.remove(g);
		System.out.println(meth_d.size() + " differentiated methylation scores in this chromosome");


		String melt_l, arts_p_l, arts_n_l, cons_l, prosom_l, ep3_l;
		int pos = 0; double score = 0; double best = 0;
		int removed = 0;

		long time = System.currentTimeMillis();

		System.out.println("starting to output file");
		try
		{
			BufferedReader melt_in = new BufferedReader(new FileReader(Profisi.data_path + "human/hg17/melting/" + chrom + ".txt"));
			BufferedReader arts_p_in = new BufferedReader(new FileReader(Profisi.data_path + "human/hg17/ensemble/unrolled/" + chrom + "_arts_pos.unr"));
			BufferedReader arts_n_in = new BufferedReader(new FileReader(Profisi.data_path + "human/hg17/ensemble/unrolled/" + chrom + "_arts_neg.unr"));
			BufferedReader cons_in = new BufferedReader(new FileReader(Profisi.data_path + "human/hg17/ensemble/unrolled/" + chrom + "_cons.unr"));
			BufferedReader prosom_in = new BufferedReader(new FileReader(Profisi.data_path + "human/hg17/ensemble/unrolled/" + chrom + "_pro.unr"));
			BufferedReader ep3_in = new BufferedReader(new FileReader(Profisi.data_path + "human/hg17/ensemble/unrolled/" + chrom + "_ep3.unr"));
			PrintWriter out = new PrintWriter(new BufferedWriter(new FileWriter(Profisi.data_path
				+ "human/hg17/ensemble/" + chrom + "_uns.lsv")));

			while(pos < endpos)
			{
				melt_l = melt_in.readLine();
				arts_p_l = arts_p_in.readLine();
				arts_n_l = arts_n_in.readLine();
				cons_l = cons_in.readLine();
				prosom_l = prosom_in.readLine();
				ep3_l = ep3_in.readLine();
				if(arts_p_l == null) arts_p_l = "0";
				if(arts_n_l == null) arts_n_l = "0";
				if(cons_l == null) cons_l = "0";
				if(prosom_l == null) prosom_l = "0";
				if(ep3_l == null) ep3_l = "0";

				out.print("0 1:" + melt_l + " 2:" + arts_p_l + " 3:" + arts_n_l + " 4:" + cons_l);
				pos++;

				score = 0; best = 0;
				out.print(" 5:");
				for(GenePos f : nscan)
				{
					if(Math.abs(f.centre - pos) < 500)
					{
						score = getNearScore(f.score,  Math.abs(pos - f.centre));
						if(score > best)
							best = score;
					}
					else if(pos - f.centre > 1000)
						break;
				}
				out.print(score);

				score = 0; best = 0;
				out.print(" 6:");
				for(GenePos f : firstef)
				{
					if(f.start <= pos && pos <= f.end)
					{
						score = getNearScore(f.score,  Math.abs(pos - f.centre));
						if(score > best)
							best = score;
					}
				}
				out.print(score);

				score = 0; best = 0;
				out.print(" 7:");
				for(GenePos f : eponine)
				{
					if(Math.abs(f.centre - pos) < 500)
					{
						score = getNearScore(f.score,  Math.abs(pos - f.centre));
						if(score > best)
							best = score;
					}
				}
				out.print(score);

				out.print(" 8:" + prosom_l + " 9:" + ep3_l);

				score = 0; best = 0;
				out.print(" 10:");
				for(GenePos f : meth_s)
				{
					if(f.start <= pos && pos <= f.end)
					{
						score = getNearScore(f.score,  Math.abs(pos - f.centre));
						if(score > best)
							best = score;
					}
					else if(pos - f.centre > 1000)
						break;
				}
				out.print(score);

				score = 0; best = 0;
				out.print(" 11:");
				for(GenePos f : meth_d)
				{
					if(f.start <= pos && pos <= f.end)
					{
						score = getNearScore(f.score,  Math.abs(pos - f.centre));
						if(score > best)
							best = score;
					}
					else if(pos - f.centre > 1000)
						break;
				}
				out.print(score);

				out.println();

				// periodic trimming of geneposlists
				if(pos % 50000 == 0)
				{
					forthechop = new GenePosList();
					for(GenePos g : nscan) // makes sure the "non" value is 1 SD away from the smallest pos value
					{
						if(pos - g.centre > 500)
							forthechop.add(g);
					}
					for(GenePos g : forthechop)
						nscan.remove(g);
					removed += forthechop.size();

					forthechop = new GenePosList();
					for(GenePos g : firstef) // makes sure the "non" value is 1 SD away from the smallest pos value
					{
						if(pos - g.centre > 500)
							forthechop.add(g);
					}
					for(GenePos g : forthechop)
						firstef.remove(g);
					removed += forthechop.size();

					forthechop = new GenePosList();
					for(GenePos g : eponine) // makes sure the "non" value is 1 SD away from the smallest pos value
					{
						if(pos - g.centre > 500)
							forthechop.add(g);
					}
					for(GenePos g : forthechop)
						eponine.remove(g);
					removed += forthechop.size();

					forthechop = new GenePosList();
					for(GenePos g : meth_s) // makes sure the "non" value is 1 SD away from the smallest pos value
					{
						if(pos - g.centre > 500)
							forthechop.add(g);
					}
					for(GenePos g : forthechop)
						meth_s.remove(g);
					removed += forthechop.size();

					forthechop = new GenePosList();
					for(GenePos g : meth_d) // makes sure the "non" value is 1 SD away from the smallest pos value
					{
						if(pos - g.centre > 500)
							forthechop.add(g);
					}
					for(GenePos g : forthechop)
						meth_d.remove(g);
					removed += forthechop.size();
				}

				if(pos % 100000 == 0)
				{
					System.out.println(pos + " bp\t" + (System.currentTimeMillis() - time)/1000 + " secs\t"
							+ removed + " removed\t" + (double)pos/(double)endpos + "% complete " +
						(endpos - pos)/100000 * (System.currentTimeMillis() - time)/60000 + " mins left");
					time = System.currentTimeMillis();
					removed = 0;
				}
			}

			melt_in.close();
			cons_in.close();
			arts_p_in.close();
			arts_n_in.close();
			out.close();
			System.gc();

		}
		catch (Exception e)
		{
			e.printStackTrace();
			e.getLocalizedMessage();
		}
	}

	static void mergeProbs(String path1, String path2, double threshold)
	{
		// takes two BED files and thresholds the first, then fills in the gaps from the second
		// scaling the second to match

		String line, line2; String[] cols, cols2;
		try
		{
			// first throw away what we don't need from both
			BufferedReader in = new BufferedReader(new FileReader(path1));
			BufferedReader in2 = new BufferedReader(new FileReader(path2));
			PrintWriter out = new PrintWriter(new BufferedWriter(new FileWriter(path1 + ".temp")));
			PrintWriter out2 = new PrintWriter(new BufferedWriter(new FileWriter(path2 + ".temp")));

			double max_val = Double.MIN_VALUE;
			while ((line = in.readLine()) != null)
			{
				line2 = in2.readLine();
				cols = line.split("\t");
				if(Double.parseDouble(cols[4]) > threshold)
					out.println(line);
				else
				{
					out2.println(line2);
					cols = line2.split("\t");
					if(Double.parseDouble(cols[4]) > max_val)
						max_val = Double.parseDouble(cols[4]);
				}
			}
			in.close();
			out.close();
			in2.close();
			out2.close();

			System.out.println("threw away unneccesary entries");

			System.out.println("max value in second file:" + max_val);
			double mult = threshold / max_val;

			in = new BufferedReader(new FileReader(path2 + ".temp"));
			out = new PrintWriter(new BufferedWriter(new FileWriter(path2 + ".scaled.temp")));
			while ((line = in.readLine()) != null)
			{
				cols = line.split("\t");
				out.println(cols[0] + "\t" + cols[1] + "\t" + cols[2] + "\t" + cols[3] + "\t"
						+ (Double.parseDouble(cols[4]) * mult));
			}
			in.close();
			out.flush();
			out.close();

		}
		catch (Exception e)
		{
			e.printStackTrace();
			e.getLocalizedMessage();
		}
	}

	static void findCrossoverPoint(String path)
	{
		String line; String[] cols;
		double threshold = 0.94;
		try
		{
			BufferedReader in = new BufferedReader(new FileReader(path));
			PrintWriter out = new PrintWriter(new BufferedWriter(new FileWriter(path + "." + threshold)));

			while ((line = in.readLine()) != null)
			{
				cols = line.split("\t");
				if(Double.parseDouble(cols[3]) > threshold)
					out.println(line);
			}


			in.close();
			out.close();
		}
		catch (Exception e)
		{
			e.printStackTrace();
			e.getLocalizedMessage();
		}
	}

	static void reducedFeaturesInfoGain(String path)
	{
		String line; String[] cols;
		try
		{
			BufferedReader in = new BufferedReader(new FileReader(path));
			PrintWriter out = new PrintWriter(new BufferedWriter(new FileWriter(path + ".info.lsv")));
			while ((line = in.readLine()) != null)
			{
				cols = line.split(" ");
				out.println(cols[0] + " " + cols[1] + " " + cols[2] + " " + cols[3] + " 4:"
					+ cols[5].split(":")[1] + " 5:" + cols[6].split(":")[1]);
			}

			in.close();
			out.close();
		}
		catch (Exception e)
		{
			e.printStackTrace();
			e.getLocalizedMessage();
		}
	}


	static void reducedFeaturesLOOSVM(String path)
	{
		String line; String[] cols;
		try
		{
			BufferedReader in = new BufferedReader(new FileReader(path));
			PrintWriter out = new PrintWriter(new BufferedWriter(new FileWriter(path + ".svm.lsv")));
			while ((line = in.readLine()) != null)
			{
				cols = line.split(" ");
				out.println(cols[0] + " 1:" + cols[5].split(":")[1] + " 2:" + cols[6].split(":")[1]
					+ " 3:" + cols[7].split(":")[1] + " 4:" + cols[10].split(":")[1] + " 5:" + cols[11].split(":")[1]);
			}

			in.close();
			out.close();
		}
		catch (Exception e)
		{
			e.printStackTrace();
			e.getLocalizedMessage();
		}
	}


	public static void probsToBED(String path, int step_size, String chr)
	{
		String line; String[] cols; int pos = 0; double score = 0, base_score;
		double knee = Math.sqrt(0.5);
		try
		{
			long time = System.currentTimeMillis();
			BufferedReader in = new BufferedReader(new FileReader(path));
			PrintWriter out = new PrintWriter(new BufferedWriter(new FileWriter(path + "." + step_size + ".hg17.bed")));
			line = in.readLine(); // skip header
			cols = line.split(" +");
			int pos_col = 0;
			if(cols[1].equals("1"))
				pos_col = 1;
			else
				pos_col = 2;
			while ((line = in.readLine()) != null)
			{
				cols = line.split(" +");
				base_score = Double.parseDouble(cols[pos_col]);

				score = base_score;// * base_score;

				if((pos - (step_size - 1)) % step_size == 0)
				{
					if(score > 0.5)
						out.println(chr + "\t" + (1 + pos - step_size) + "\t" + pos + "\tt\t" + score/(double)step_size);
					score = 0;
				}
				pos++;
			}
			System.out.println((System.currentTimeMillis()) - time/1000 + " seconds");
			in.close();
			out.close();
		}
		catch (Exception e)
		{
			e.printStackTrace();
			e.getLocalizedMessage();
		}
	}

	static void makeSlightlyMorePos()
	{
		GenePosList encode = new GenePosList(); encode.getFromRegionList(data_path + "human/hg17/regions/encode.region");

		GenePosList dbtss = new GenePosList(); dbtss.getdbTSS2(data_path + "human/hg17/dbTSS/dbTSS_all.txt");
		System.out.println(dbtss.size() + " total dbTSS locations");

		GenePosList dbtss_encode = new GenePosList();
		for(GenePos g : dbtss)
		{
			for(GenePos region : encode)
			{
				if(g.chrom == region.chrom && region.start <= g.centre && g.centre <= region.end)
				{
					dbtss_encode.add(g);
					break;
				}
			}
		}
		System.out.println(dbtss_encode.size() + " dbTSS in ENCODE");

		GenePosList havana = new GenePosList();
		havana.load(data_path + "human/hg17/manual/HAVANA/havana_cds_loose.gpl");
//		havana.loadPFF(data_path + "human/hg17/ensemble/havana_cage.pff");

		// chop anything in HAVANA we can't get melting for
		try
		{
			GenePosList forthechop = new GenePosList();
			Statement s = conn.createStatement();
			System.out.println(havana.size() + " in HAVANA");
			for(GenePos g : havana)
			{
				g.start = g.centre - 1;
				g.end = g.centre + 1;

				g.getTrackFromDB(s, "melting");
				if(g.vector[1] == 0)
					forthechop.add(g);
			}
			for(GenePos g : forthechop)
				havana.remove(g);
			System.out.println(havana.size() + " in HAVANA with melting temps");
//				training_set.savePFF(data_path + "human/hg17/ensemble/havana_cage.pff");
			s.close();
		}
		catch(SQLException e)
		{
			System.out.println("SQL Exception:"+e.getMessage());
			System.out.println("SQL State:"+e.getSQLState());
			System.out.println("Vendor Error:"+e.getErrorCode());
		}


		GenePosList forthechop = new GenePosList();
		int distance;
		for(GenePos h : havana)
		{
			distance = Integer.MAX_VALUE;
			for(GenePos d : dbtss_encode)
			{
				if(h.chrom == d.chrom && Math.abs(h.centre - d.centre) < distance)
					distance = Math.abs(h.centre - d.centre);
			}
			if(distance < 500)
				forthechop.add(h);
		}
		for(GenePos g : forthechop)
			havana.remove(g);
		System.out.println(havana.size() + " left in HAVANA that aren't in dbTSS");

		// get CAGE tags //////////////////////////////////////////////////////////
		LinkedList<String> sense_lines = new LinkedList<String>();
		LinkedList<String> antisense_lines = new LinkedList<String>();
		try
		{
			String line;
			BufferedReader in = new BufferedReader(new FileReader(data_path + "human/hg17/experimental/CAGE/cage_sense.csv"));
			while ((line = in.readLine()) != null)
				sense_lines.add(line);
			in.close();
			in = new BufferedReader(new FileReader(data_path + "human/hg17/experimental/CAGE/cage_antisense.csv"));
			while ((line = in.readLine()) != null)
				antisense_lines.add(line);
			in.close();
		}
		catch(Exception e)
		{
			e.printStackTrace();
		}
		int[][] cage_sense = new int[sense_lines.size()][4];
		int[][] cage_antisense = new int[antisense_lines.size()][4];

		int count = 0;
		for(String line : sense_lines)
		{
			String[] columns = line.split(",");
			for(int col = 0; col < 3; col++)
				cage_sense[count][col] = Integer.parseInt(columns[col]);
			count++;
		}
		count = 0;
		for(String line : antisense_lines)
		{
			String[] columns = line.split(",");
			for(int col = 0; col < 3; col++)
				cage_antisense[count][col] = Integer.parseInt(columns[col]);
			count++;
		}
		GenePosList cage = new GenePosList();

		for(int[] tag : cage_sense)
		{
			if(tag[2] > 1)
			{
				GenePos g = new GenePos();
				g.chrom = tag[0];
				g.centre = tag[1];
				g.score = tag[2];
				g.promoter = true;
				g.strand = true;
				cage.add(g);
			}
		}
		for(int[] tag : cage_antisense)
		{
			if(tag[2] > 1)
			{
				GenePos g = new GenePos();
				g.chrom = tag[0];
				g.centre = tag[1];
				g.score = tag[2];
				g.promoter = true;
				g.strand = false;
				cage.add(g);
			}
		}

		// chop anything in CAGE we can't get melting for
		try
		{
			forthechop = new GenePosList();
			Statement s = conn.createStatement();
			System.out.println(cage.size() + " in CAGE");
			for(GenePos g : cage)
			{
				g.start = g.centre - 1;
				g.end = g.centre + 1;

				g.getTrackFromDB(s, "melting");
				if(g.vector[1] == 0)
					forthechop.add(g);
			}
			for(GenePos g : forthechop)
				cage.remove(g);
			System.out.println(cage.size() + " in CAGE with melting temps");
//				training_set.savePFF(data_path + "human/hg17/ensemble/havana_cage.pff");
			s.close();
		}
		catch(SQLException e)
		{
			System.out.println("SQL Exception:"+e.getMessage());
			System.out.println("SQL State:"+e.getSQLState());
			System.out.println("Vendor Error:"+e.getErrorCode());
		}

		System.out.println(cage.size());
//		cage.mergePreds(1000, 3);
		cage.doClusterTrim(1000);
		System.out.println(cage.size());

		GenePosList training_set = new GenePosList();
		for(GenePos g : dbtss_encode)
			training_set.add(g);
		for(GenePos g : havana)
			training_set.add(g);

		forthechop = new GenePosList();
		for(GenePos c : cage)
		{
			distance = Integer.MAX_VALUE;
			for(GenePos t : training_set)
			{
				if(c.chrom == t.chrom && Math.abs(c.centre - t.centre) < distance)
					distance = Math.abs(c.centre - t.centre);
			}
			if(distance < 500)
				forthechop.add(c);
		}
		for(GenePos g : forthechop)
			cage.remove(g);
		System.out.println(cage.size() + " left in clustered CAGE that aren't in dbTSS or HAVANA");

		GenePosList havana_and_cage = new GenePosList();
		for(GenePos g : havana)
			havana_and_cage.add(g);
		for(GenePos g : cage)
			havana_and_cage.add(g);
		System.out.println(havana_and_cage.size() + " left in HAVANA + CAGE");
		havana_and_cage.shrink(519);

		for(GenePos g : havana_and_cage)
			dbtss_encode.add(g);

		dbtss_encode.savePFF(data_path + "human/hg17/ensemble/more negs/pos_slightly_more.pff");
	}

	public static void sewCpGFeaturesToOldFeatures()
	{
		try
		{
			BufferedReader in = new BufferedReader(new FileReader(data_path + "human/hg17/ensemble/chr22_uns.lsv"));
			BufferedReader in_cpg_dist = new BufferedReader(new FileReader(data_path + "human/hg17/ensemble/disttocpg.chr22"));
			BufferedReader in_cpg_c = new BufferedReader(new FileReader(data_path + "human/hg17/ensemble/cpgcount.chr22"));

			String line, line_dist, line_i90, line_h1, line_count;

			PrintWriter out = new PrintWriter(new BufferedWriter(new FileWriter(data_path + "human/hg17/ensemble/chr22_cpg_uns.lsv"), 100000));

			while((line = in.readLine()) != null)
			{
				line_dist = in_cpg_dist.readLine();
				line_count = in_cpg_c.readLine();

				out.println(line + " 12:" + line_dist + " 13:" + line_count);
			}
			in.close();
			in_cpg_dist.close();
			in_cpg_c.close();
			out.close();
		}
		catch(Exception e)
		{
			e.printStackTrace();
			e.getLocalizedMessage();
		}
	}


	static void makeMoreNegs()
	{
		// flaw: window size *must* be set to 300bp before getting CpG count

		GenePosList encode = new GenePosList(); encode.getFromRegionList(data_path + "human/hg17/regions/encode.region");

/*		GenePosList dbtss = new GenePosList(); dbtss.getdbTSS2(data_path + "human/hg17/dbTSS/dbTSS_all.txt");
		System.out.println(dbtss.size() + " total dbTSS locations");

		GenePosList dbtss_encode = new GenePosList();
		for(GenePos g : dbtss)
		{
			for(GenePos region : encode)
			{
				if(g.chrom == region.chrom && region.start <= g.centre && g.centre <= region.end)
				{
					dbtss_encode.add(g);
					break;
				}
			}
		}
		System.out.println(dbtss_encode.size() + " dbTSS in ENCODE");*/

//		GenePosList havana = new GenePosList(); havana.load(data_path + "human/hg17/manual/HAVANA/havana_all_loose.gpl");


/*
		GenePosList havana = new GenePosList(); havana.load(data_path + "human/hg17/manual/HAVANA/havana_cds_loose.gpl");
		GenePosList training_set = new GenePosList();
		for(GenePos g : havana)
			training_set.add(g);

		// get CAGE tags //////////////////////////////////////////////////////////
		LinkedList<String> sense_lines = new LinkedList<String>();
		LinkedList<String> antisense_lines = new LinkedList<String>();
		try
		{
			String line;
			BufferedReader in = new BufferedReader(new FileReader(data_path + "human/hg17/experimental/CAGE/cage_sense.csv"));
			while ((line = in.readLine()) != null)
				sense_lines.add(line);
			in.close();
			in = new BufferedReader(new FileReader(data_path + "human/hg17/experimental/CAGE/cage_antisense.csv"));
			while ((line = in.readLine()) != null)
				antisense_lines.add(line);
			in.close();
		}
		catch(Exception e)
		{
			e.printStackTrace();
		}
		int[][] cage_sense = new int[sense_lines.size()][4];
		int[][] cage_antisense = new int[antisense_lines.size()][4];

		int count = 0;
		for(String line : sense_lines)
		{
			String[] columns = line.split(",");
			for(int col = 0; col < 3; col++)
				cage_sense[count][col] = Integer.parseInt(columns[col]);
			count++;
		}
		count = 0;
		for(String line : antisense_lines)
		{
			String[] columns = line.split(",");
			for(int col = 0; col < 3; col++)
				cage_antisense[count][col] = Integer.parseInt(columns[col]);
			count++;
		}
		GenePosList cage = new GenePosList();

		for(int[] tag : cage_sense)
		{
			if(tag[2] > 1)
			{
				GenePos g = new GenePos();
				g.chrom = tag[0];
				g.centre = tag[1];
				g.score = tag[2];
				g.promoter = true;
				g.strand = true;
				cage.add(g);
			}
		}
		for(int[] tag : cage_antisense)
		{
			if(tag[2] > 1)
			{
				GenePos g = new GenePos();
				g.chrom = tag[0];
				g.centre = tag[1];
				g.score = tag[2];
				g.promoter = true;
				g.strand = false;
				cage.add(g);
			}
		}
		cage.shrink(1107);
		for(GenePos g : cage)
			training_set.add(g);
*/


		GenePosList training_set = new GenePosList();
		training_set.loadPFF(data_path + "human/hg17/ensemble/more negs/no_data_pos.pff");


/*
		for(GenePos g : training_set)
		{
			g.start = g.centre - 500;
			g.end = g.centre + 500;
		}
*/

/*
		training_set.loadPFF(data_path + "human/hg17/ensemble/trainingset.pff");

		GenePosList avoid = new GenePosList();
		for(GenePos g : training_set)
			avoid.add(g);
		for(GenePos g : havana)
			avoid.add(g);
*/

/*
		GenePosList negs = new GenePosList();
		negs.makeRandomNoDb((dbtss_encode.size() * 5) + 25, encode, 500, 500, avoid);
		negs.savePFF(data_path + "human/hg17/ensemble/encode_extra_negs.pff");
*/

/*		GenePosList negs = new GenePosList();
		negs.loadPFF(data_path + "human/hg17/ensemble/encode_extra_negs.pff");
		training_set = negs;*/

/*		GenePosList cpg = new GenePosList();
		cpg.getCpG(data_path + "human/hg17/cpg-all.csv");

		int distance;
		for(GenePos g : training_set)
		{
			distance = Integer.MAX_VALUE;
			for(GenePos c : cpg)
			{
				if(g.chrom == c.chrom)
				{
					if(Math.abs(g.centre - c.start) < distance)
						distance = Math.abs(g.centre - c.start);
					if(Math.abs(g.centre - c.end) < distance)
						distance = Math.abs(g.centre - c.end);
					if(c.start <= g.centre && g.centre <= c.end)
						distance = 0;
				}
			}
			System.out.println(g.chrom + "\t" + g.centre + "\t" + distance);
		}*/

/*		training_set.getMethCounts(data_path + "human/hg18/meth_bp/mc_i90_");
		for(GenePos g : training_set)
			System.out.println(g.chrom + "\t" + g.start + "\t" + g.score);*/


/*		training_set.getMethCounts(data_path + "human/hg17/meth_bp/i90.chr22.hg17.bed");
		for(GenePos g : training_set)
			System.out.println(g.chrom + "\t" + g.start + "\t" + g.score);*/


/*
		try
		{
			Statement s = conn.createStatement();
			int count;
			for(GenePos g : training_set)
			{
				g.start = g.centre - 150;
				g.end = g.centre + 150;
				g.getSeq(s);
//				g.score = 0;
				count = 0;
//				System.out.println(g.seq);
				for(int i = 0; i < g.seq.length() - 1; i++)
				{
					if(g.seq.substring(i,i+2).equals("CG") || g.seq.substring(i,i+2).equals("GC"))
						count++;
				}
				System.out.println(count);
			}
			s.close();
		}
		catch(SQLException e)
		{
			System.out.println("SQL Exception:"+e.getMessage());
			System.out.println("SQL State:"+e.getSQLState());
			System.out.println("Vendor Error:"+e.getErrorCode());
		}
*/


/*		GenePosList cpg = new GenePosList();
		cpg.getCpG(data_path + "human/hg17/cpg-all.csv");

		int distance;
		for(GenePos g : training_set)
		{
			distance = Integer.MAX_VALUE;
			for(GenePos c : cpg)
			{
				if(g.chrom == c.chrom)
				{
					if(Math.abs(g.centre - c.start) < distance)
						distance = Math.abs(g.centre - c.start);
					if(Math.abs(g.centre - c.end) < distance)
						distance = Math.abs(g.centre - c.end);
					if(c.start <= g.centre && g.centre <= c.end)
						distance = 0;
				}
			}
			System.out.println(distance);
		}*/


/*			try
			{
				GenePosList forthechop = new GenePosList();
				Statement s = conn.createStatement();
				for(GenePos g : training_set)
				{
					g.start = g.centre - 1;
					g.end = g.centre + 1;

					g.getTrackFromDB(s, "melting");
					if(g.vector[1] != 0)
						System.out.println(g.chrom + "\t" + g.centre + "\t" + g.promoter + "\t" + g.strand + "\t"
							+ g.vector[1]);
					else
						forthechop.add(g);
				}
				for(GenePos g : forthechop)
					training_set.remove(g);
				System.out.println(forthechop.size() + " missing melting");
//				training_set.savePFF(data_path + "human/hg17/ensemble/havana_cage.pff");
				s.close();
			}
			catch(SQLException e)
			{
				System.out.println("SQL Exception:"+e.getMessage());
				System.out.println("SQL State:"+e.getSQLState());
				System.out.println("Vendor Error:"+e.getErrorCode());
			}*/

/*			training_set.getARTSvalues(encode); // into g.score and g.score2
//			training_set.getARTSvalues(); // into g.score and g.score2
			for(GenePos g : training_set)
				System.out.println(g.chrom + "\t" + g.centre + "\t" + g.score + "\t" + g.score2);*/


/*			GenePosList nscan = new GenePosList();
			nscan.getNscanTSS(data_path + "human/hg17/nscan.all.new.gtf", encode);
			for(GenePos g : nscan) // makes sure the "non" value is 1 SD away from the smallest pos value
				g.score += 415;
			double score;
			for(GenePos g : training_set)
			{
				g.score = 0;
				for(GenePos m : nscan)
				{
					if(g.chrom == m.chrom && Math.abs(g.centre - m.centre) <= 500)
//					if(g.chrom == m.chrom && m.start <= g.centre && g.centre <= m.end)
					{
						g.score2++;
						score = ProfisiOldEnsemble.getNearScore(m.score,  Math.abs(g.centre - m.centre));
						if(score > g.score)
							g.score = score;
//						break;
					}
				}
			}
			for(GenePos g : training_set)
				System.out.println(g.score);*/


/*//			GenePosList eponine = new GenePosList(); eponine.getEponine(encode);
			GenePosList firstef = new GenePosList(); firstef.getFirstEF(encode);
			double score;
			for(GenePos g : training_set)
			{
				g.score = 0;
				for(GenePos m : firstef)
				{
//					if(g.chrom == m.chrom && Math.abs(g.centre - m.centre) <= 500)
					if(g.chrom == m.chrom && m.start <= g.centre && g.centre <= m.end)
					{
						g.score2++;
						score = ProfisiOldEnsemble.getNearScore(m.score,  Math.abs(g.centre - m.centre));
						if(score > g.score)
							g.score = score;
//						break;
					}
				}
			}
			for(GenePos g : training_set)
				System.out.println(g.score);*/

/*			GenePosList meth = new GenePosList();
			String line;
			String[] cols;
			try
			{
				BufferedReader in = new BufferedReader(new FileReader(data_path + "human/hg17/steinfeld_meth/stem.txt"));
				while ((line = in.readLine()) != null)
				{
					cols = line.split("\t");
					GenePos g = new GenePos();
					String chrom = cols[0].substring(3);
					if(chrom.equals("X")) g.chrom = 23;
					else if(chrom.equals("Y")) g.chrom = 24;
					else g.chrom = Integer.parseInt(chrom);

					g.start = Integer.parseInt(cols[1]);
					g.end = Integer.parseInt(cols[2]);
					g.centre = (g.start + g.end) / 2;
					g.score = Double.parseDouble(cols[3]);
					meth.add(g);
				}
				in.close();
			}
			catch (Exception e)
			{
				e.printStackTrace();
				e.getLocalizedMessage();
			}
			for(GenePos g : training_set)
			{
				g.score = 0;
				for(GenePos m : meth)
				{
//					if(g.chrom == m.chrom && Math.abs(g.centre - m.centre) <= 500)
					if(g.chrom == m.chrom && m.start <= g.centre && g.centre <= m.end)
					{
						g.score = m.score;
					}
				}
				System.out.println(g.score);
			}*/

/*			GenePosList ep3 = new GenePosList();
//			ep3.getEP3encode2(data_path + "human/hg17/ep3/EP3_encode.gff3", encode);
			ep3.getEP3encode2(data_path + "human/hg17/prosom/ProSOM_encode.tsv", encode);
			System.out.println(ep3.size() + " items in ep3");

			for(GenePos g : training_set)
			{
				g.score = 0;
				for(GenePos e : ep3)
				{
//					if(g.chrom == e.chrom && Math.abs(g.centre - e.centre) <= 200)
					if(g.chrom == e.chrom && Math.abs(g.centre - e.centre) <= 125)
					{
						g.score = e.score;
						break;
					}
				}
			}

			for(GenePos g : training_set)
				System.out.println(g.score);*/
			for(int i = 1; i <= 24; i++)
			{
				LinkedList<Integer> positions = new LinkedList<Integer>();
				for(GenePos g : training_set)
					if(g.chrom == i)
						positions.add(g.centre);
				Collections.sort(positions);

				String chrom = "chr";
				if(i == 23)
					chrom += "X";
				else if(i == 24)
					chrom += "Y";
				else
					chrom += i;

				ProfisiOldEnsemble.getWigValues(data_path + "human/hg17/conservation/" + chrom, positions, i);
			}
	}


	static void unrollGenePosList(GenePosList list, String out_path)
	{
		try
		{
			PrintWriter out = new PrintWriter(new BufferedWriter(new FileWriter(data_path + out_path)));
			int prev_end = 0;
			for(GenePos g : list)
			{
				for(int i = 0; i < g.start - prev_end; i++)
					out.println("0");
				for(int i = 0; i < g.end - g.start; i++)
					out.println(g.score);
				prev_end = g.end;
			}
			out.close();
		}
		catch (Exception e)
		{
			e.printStackTrace();
			e.getLocalizedMessage();
		}
	}

	static void unrollWIG(String path, String out_path)
	{
		String line;
		int pos = 0; int newpos = 0;
		int step = 1;
		long time = System.currentTimeMillis();
		double score = 0;
		try
		{
			BufferedReader in = new BufferedReader(new FileReader(data_path + path));
			PrintWriter out = new PrintWriter(new BufferedWriter(new FileWriter(data_path + out_path)));
//			line = in.readLine(); // skip
			while ((line = in.readLine()) != null)
			{
				if(line.charAt(0) == 'f')
				{
					String[] words = line.split(" +");
					String[] tokens = words[2].split("=");
					newpos = Integer.parseInt(tokens[1]);
					for(int i = 0; i < newpos - pos; i++)
						out.println("0");
					pos = newpos;
				}
				else if(line.charAt(0) != 't')
				{
					out.println(line);
					pos++;
				}
			}
			out.close();
			in.close();
		}
		catch (Exception e)
		{
			e.printStackTrace();
			e.getLocalizedMessage();
		}
	}

	static void unrollARTSWIG(String path, String out_path)
	{
		String line;
		int pos = 0; int newpos = 0;
		int step = 1;
		long time = System.currentTimeMillis();
		double score = 0;
		try
		{
			BufferedReader in = new BufferedReader(new FileReader(path));
			PrintWriter out = new PrintWriter(new BufferedWriter(new FileWriter(out_path)));
			line = in.readLine(); // skip
			while ((line = in.readLine()) != null)
			{
				if(line.charAt(0) == 'f')
				{
					String[] words = line.split("\t");
					String[] tokens = words[2].split("=");
					newpos = Integer.parseInt(tokens[1]);
					for(int i = 0; i < newpos - pos; i++)
						out.println("0");
					pos = newpos;
				}
				else
				{
					if(line.equals("-1000.00000")) // dummy value messes up normalisation
						for(int i = 0; i < 50; i++)
							out.println("-2.8");
					else
						for(int i = 0; i < 50; i++)
							out.println(line);
					pos++;
				}
			}
			out.close();
			in.close();
		}
		catch (Exception e)
		{
			e.printStackTrace();
			e.getLocalizedMessage();
		}
	}

	static void getARTSWIGpiece(String path, int start, int end)
	{
		String line;
		int pos = 0; int newpos = 0;
		int step = 1;
		long time = System.currentTimeMillis();
		double score = 0;
		try
		{
			BufferedReader in = new BufferedReader(new FileReader(path));
			line = in.readLine(); // skip
			line = in.readLine(); // skip
			while ((line = in.readLine()) != null)
			{
				pos += 50;
				if(start <= pos && pos <= end)
				{
					System.out.println(pos + "\t" + line);					
				}
			}
			in.close();
		}
		catch (Exception e)
		{
			e.printStackTrace();
			e.getLocalizedMessage();
		}
	}

	static double getNearScore(double score, int distance)
	{
		if(distance <= 100)
			return score;
		else
			return (500 - distance) * score / 400.0;
	}
}
