# Supplementary material for: Ensemble approach combining multiple methods improves human transcription start site prediction
Source: BMC Genomics. 2010 Nov 30;11:677. doi: 10.1186/1471-2164-11-677 (PMC3053590; doi:10.1186/1471-2164-11-677)
Supplement: Additional file 3 — Profisi Ensemble source. Java source code for routines used to preprocess data and process results [file 1471-2164-11-677-S3.ZIP › ProfisiOldEnsemble.java]

// main Profisi class

import java.sql.Connection;
import java.sql.DriverManager;
import java.sql.SQLException;
import java.sql.Statement;
import java.io.*;
import java.util.HashSet;
import java.util.ArrayList;
import java.util.LinkedList;
import java.util.Collections;

public class ProfisiOldEnsemble
{
	public static String data_path;
	public static Connection conn;
	static int threads = 2;
	static String kernel = "rp";

	//
	public static double max_val = 0, min_val = 0;

	public static void main(String[] args)
	{
		if(args.length > 0)
		{
			data_path = args[0];
			threads = Integer.parseInt(args[1]);
			if(args.length > 2)
				kernel = args[2];
		}
		try{Class.forName("com.mysql.jdbc.Driver").newInstance();} catch(Exception e){/**/}		// register MySQL Connector/J
		try
		{
			System.out.println("Max threads: " + threads);
			conn = DriverManager.getConnection("jdbc:mysql://localhost/promoter_db" + "?user=root&password=mlgmlg");

///			unrollMelting("mouse/mm9/mm9_chr19.dat", "mouse/mm9/melting/chr19.unr");
//			GenePosList ep3 = new GenePosList(); ep3.getEP3(data_path + "mouse/mm9/chr19_ep3_all.gff3");
//			unrollGenePosList(ep3, "mouse/mm9/ep3/chr19.unr");
	//		humanTraining();

/*
			GenePosList prosom = new GenePosList(); prosom.getEP3(data_path + "mouse/mm9/prosom/chr19.fa.prosom.tsv");
			unrollGenePosList(prosom, "mouse/mm9/prosom/chr19.unr");
*/
//			humanTest(24, true);
//			thresholdHuman();
//			humanTest(22, false);
//			getMethBP();
//			methBPtoBED(data_path + "human/hg18/meth_bp/i90.chr22");
//			methBPtoBED(data_path + "human/hg18/meth_bp/h1.chr22");
//			getCpGcount();
//			probsToBED(data_path + "human/hg17/ensemble/chr22_cage.probs", 500, "chr22");
//			concatPPP(data_path + "human/hg18/ensemble/chr22.probs5.hg18.bed.ppp");
//			thresholdHuman();

//			humanTraining();
//			plotOverlap();
//			humanTrainingCAGE();

			System.out.println("chr22_uns.lsv");
			fetchLine(data_path + "human/hg17/ensemble/chr22_uns.lsv", 30134195);
//			System.out.println("chr22_uns.lsv");
//			fetchLine(data_path + "human/hg17/ensemble/chr22_uns.lsv", 147975746);

//			probsToBED(data_path + "human/hg17/ensemble/meth_no_weights.probs", 5, "chr22");
//			probsToBED(data_path + "human/hg17/ensemble/meth.probs", 5, "chr22");
//			bedToPPP(data_path + "human/hg18/ensemble/meth.probs.hg17.bed");
//			bedToPPP(data_path + "human/hg18/ensemble/meth_no_weights.hg17.probs.bed");

//			bedToPPP(data_path + "human/hg18/arts.hg18.avg.bed");
//			ARTSToBED(data_path + "human/hg17/arts/custom_track_hg17_chr22_pos.txt",
//				data_path + "human/hg17/arts/custom_track_hg17_chr22_neg.txt");
//			humanTestReduced(22, false);
//			humanDistToCpGLog(22);
//			getCpGcountChr();
//			sewMethFeaturesToOldFeatures();
//			getMethScoresForChr(data_path + "human/hg17/meth_bp/i90.chr22.hg17.bed");
//			getMethScoresForChr(data_path + "human/hg17/meth_bp/h1.chr22.hg17.bed");

			conn.close();
		}
		catch(SQLException e)
		{
			System.out.println("SQL Exception:"+e.getMessage());
			System.out.println("SQL State:"+e.getSQLState());
			System.out.println("Vendor Error:"+e.getErrorCode());
		}
	}

	public static void fetchLine(String path, int lines)
	{
		try
		{
			BufferedReader in = new BufferedReader(new FileReader(path));
//			System.out.println(in.readLine());
			for(int i = 0; i < lines - 2; i++)
				in.readLine(); // skip header
			System.out.println(in.readLine());
			System.out.println(">" + in.readLine());
			System.out.println(in.readLine());
			in.close();
		}
		catch (Exception e)
		{
			e.printStackTrace();
			e.getLocalizedMessage();
		}
	}

	public static void sewMethFeaturesToOldFeatures()
	{
		try
		{
			BufferedReader in = new BufferedReader(new FileReader(data_path + "human/hg17/ensemble/chr22_uns.lsv"));
			BufferedReader in_cpg_dist = new BufferedReader(new FileReader(data_path + "human/hg17/ensemble/disttocpg.chr22"));
			BufferedReader in_i90 = new BufferedReader(new FileReader(data_path + "human/hg17/meth_bp/i90.chr22.hg17.bed.windowscore"));
			BufferedReader in_h1 = new BufferedReader(new FileReader(data_path + "human/hg17/meth_bp/h1.chr22.hg17.bed.windowscore"));
			BufferedReader in_cpg_c = new BufferedReader(new FileReader(data_path + "human/hg17/ensemble/cpgcount.chr22"));

			String line, line_dist, line_i90, line_h1, line_count;

			PrintWriter out = new PrintWriter(new BufferedWriter(new FileWriter(data_path + "human/hg17/ensemble/chr22_meth_uns.lsv"), 100000));


			while((line = in.readLine()) != null)
			{
				line_dist = in_cpg_dist.readLine();
				line_i90 = in_i90.readLine();
				line_h1 = in_h1.readLine();
				line_count = in_cpg_c.readLine();

				out.println(line + " 12:" + line_dist + " 13:" + line_i90 + " 14:" + line_h1 + " 15:" + line_count);
			}
			in.close();
			in_cpg_dist.close();
			in_i90.close();
			in_h1.close();
			in_cpg_c.close();
			out.close();
		}
		catch(Exception e)
		{
			e.printStackTrace();
			e.getLocalizedMessage();
		}
	}

	public static void humanDistToCpG(int chr)
	{
		GenePosList hg17 = new GenePosList(); hg17.getFromRegionList(data_path + "human/hg17/regions/genome.region");

		GenePosList cpg_all = new GenePosList();
		cpg_all.getCpG(data_path + "human/hg17/cpg-all.csv");
		GenePosList cpg = new GenePosList();
		for(GenePos g : cpg_all)
			if(g.chrom == chr)
				cpg.add(g);

		int distance;
		try
		{
			PrintWriter out = new PrintWriter(new BufferedWriter(new FileWriter(data_path + "human/hg17/ensemble/disttocpg.chr" + chr)));
			for(int i = 0; i < 49554710; i++)
			{
				distance = Integer.MAX_VALUE;
				for(GenePos c : cpg)
				{
					if(Math.abs(i - c.start) < distance)
						distance = Math.abs(i - c.start);
					if(Math.abs(i - c.end) < distance)
						distance = Math.abs(i - c.end);
					if(c.start <= i && i <= c.end)
						distance = 0;
				}
				out.println(distance);
				if(i % 1000000 == 0)
					System.out.println(i);
			}
			out.close();
		}
		catch (Exception e)
		{
			e.printStackTrace();
			e.getLocalizedMessage();
		}
	}

	public static void humanDistToCpGLog(int chr)
	{
		GenePosList hg17 = new GenePosList(); hg17.getFromRegionList(data_path + "human/hg17/regions/genome.region");

		GenePosList cpg_all = new GenePosList();
		cpg_all.getCpG(data_path + "human/hg17/cpg-all.csv");
		GenePosList cpg = new GenePosList();
		for(GenePos g : cpg_all)
			if(g.chrom == chr)
				cpg.add(g);

		int distance;
		try
		{
			PrintWriter out = new PrintWriter(new BufferedWriter(new FileWriter(data_path + "human/hg17/ensemble/disttocpg.chr" + chr)));
			for(int i = 0; i < 49554710; i++)
			{
				distance = Integer.MAX_VALUE;
				for(GenePos c : cpg)
				{
					if(Math.abs(i - c.start) < distance)
						distance = Math.abs(i - c.start);
					if(Math.abs(i - c.end) < distance)
						distance = Math.abs(i - c.end);
					if(c.start <= i && i <= c.end)
						distance = 0;
				}
				out.println(1.0/Math.log10(distance + 500));
				if(i % 1000000 == 0)
					System.out.println(i);
			}
			out.close();
		}
		catch (Exception e)
		{
			e.printStackTrace();
			e.getLocalizedMessage();
		}
	}

	static void getMethScoresForChr(String path)
	{
		String line; String[] cols;
		try
		{
			BufferedReader in = new BufferedReader(new FileReader(path));
			PrintWriter out = new PrintWriter(new BufferedWriter(new FileWriter(path + ".windowscore")));

			GenePosList meths = new GenePosList();

			// get loc of first meth
			line = in.readLine();
			cols = line.split("\t");
			GenePos m1 = new GenePos();
			m1.centre = Integer.parseInt(cols[1]);
			m1.score = Double.parseDouble(cols[4]);
			meths.add(m1);

			double score;
			for(int pos = 0; pos < 49554710; pos++)
			{
				score = 0;
				for(GenePos m : meths)
					if(Math.abs(pos - m.centre) <= 150)
						score += m.score;
				out.println(score);

				// list management
				if(!meths.isEmpty() && meths.getLast().centre - 300 < pos)
				{
					line = in.readLine();
					if(line != null)
					{
						cols = line.split("\t");
						m1 = new GenePos();
						m1.centre = Integer.parseInt(cols[1]);
						m1.score = Double.parseDouble(cols[4]);
						meths.add(m1);
					}
				}
				if(!meths.isEmpty() && pos > meths.getFirst().centre + 300)
					meths.removeFirst();

				// checking up on how we're doing
				if(pos % 1000000 == 0)
				{
					System.out.println("pos:" + pos + "\tmeths on stack:" + meths.size() + "\tcurrent pos score:" + score);
				}
			}

			in.close();
			out.close();
		}
		catch (Exception e)
		{
			e.printStackTrace();
			e.getLocalizedMessage();
		}
	}

	static void getCpGcountChr()
	{
		int chr = 22; String line;
		try
		{
			BufferedReader in = new BufferedReader(new FileReader(data_path + "human/hg17/seq/ref_chr22.fa"));
			PrintWriter out = new PrintWriter(new BufferedWriter(new FileWriter(data_path + "human/hg17/ensemble/cpgcount.chr22")));
			String last = "", current = "", dinuc = "";
			line = in.readLine(); LinkedList<Integer> window = new LinkedList<Integer>();
			int score = 0, count;
			String seq = "";
			while((line = in.readLine()) != null)
			{
				for(int i = 0; i < line.length(); i++)
				{
					count = 0;
					current = line.substring(i, i+1);
					seq = seq + current;
					if(seq.length() > 300)
						seq = seq.substring(1, seq.length());

					for(int j = 0; j < seq.length() - 1; j++)
					{
						if(seq.substring(j,j+2).equals("CG") || seq.substring(j,j+2).equals("GC"))
							count++;
					}
					if(seq.length() > 150)
					out.println(count);
				}
			}
			in.close();
			out.close();
		}
		catch(Exception e)
		{
			e.printStackTrace();
			e.getLocalizedMessage();
		}
	}

	static void getCpGcountChrDB()
	{
		int chr = 22; String line;
		try
		{
			PrintWriter out = new PrintWriter(new BufferedWriter(new FileWriter(data_path + "human/hg17/ensemble/cpgcount.chr22")));
			String last = "", current = "", dinuc = "";
			Statement s = Profisi.conn.createStatement();
			int count;
			for(int i = 0; i < 300; i++)
				out.println("0");
			GenePos g = new GenePos();
			g.chrom = 22;
			for(int pos = 300; pos < 49554710; pos++)
			{
				g.seq = null;
				g.centre = pos;
				g.start = pos - 150;
				g.end = pos + 150;
				g.getSeq(s);
//				g.score = 0;
				count = 0;
//				System.out.println(g.seq);
				for(int i = 0; i < g.seq.length() - 1; i++)
				{
					if(g.seq.substring(i,i+2).equals("CG") || g.seq.substring(i,i+2).equals("GC"))
						count++;
				}
				out.println(count);
			}
			out.close();
		}
		catch(Exception e)
		{
			e.printStackTrace();
			e.getLocalizedMessage();
		}
	}

	static void getCpGcount()
	{
		try
		{
			Statement s = Profisi.conn.createStatement();
			GenePosList training = new GenePosList(); training.getBED(data_path + "human/hg17/ensemble/more negs/training_full.bed");
			int count;
			for(GenePos g : training)
			{
				g.getSeq(s);
//				g.score = 0;
				count = 0;
//				System.out.println(g.seq);
				for(int i = 0; i < g.seq.length() - 1; i++)
				{
					if(g.seq.substring(i,i+2).equals("CG") || g.seq.substring(i,i+2).equals("GC"))
						count++;
				}
				System.out.println(count);
			}
			s.close();
		}
		catch(SQLException e)
		{
			System.out.println("SQL Exception:"+e.getMessage());
			System.out.println("SQL State:"+e.getSQLState());
			System.out.println("Vendor Error:"+e.getErrorCode());
		}
	}

	static void getCpGcount(int windowsize)
	{
		try
		{
			Statement s = Profisi.conn.createStatement();
			GenePosList training = new GenePosList(); training.getBED(data_path + "human/hg17/ensemble/more negs/training_full.bed");
			int count;
			for(GenePos g : training)
			{
				g.start = g.centre - (windowsize/2);
				g.end = g.centre + (windowsize/2);
				g.getSeq(s);
//				g.score = 0;
				count = 0;
//				System.out.println(g.seq);
				for(int i = 0; i < g.seq.length() - 1; i++)
				{
					if(g.seq.substring(i,i+2).equals("CG") || g.seq.substring(i,i+2).equals("GC"))
						count++;
				}
				System.out.println(count);
			}
			s.close();
		}
		catch(SQLException e)
		{
			System.out.println("SQL Exception:"+e.getMessage());
			System.out.println("SQL State:"+e.getSQLState());
			System.out.println("Vendor Error:"+e.getErrorCode());
		}
	}

	static void getMethBP()
	{
		GenePosList training = new GenePosList(); training.getBED(data_path + "human/hg18/ensemble/encode_train.bed");

/*		System.out.println("I90 (45348265 lines) meth counts (not normalised):");
		training.getMethCounts(data_path + "human/hg18/meth_bp/mc_i90_");
		for(GenePos g : training)
			System.out.println(g.chrom + "\t" + g.start + "\t" + g.score);*/

		System.out.println("H1 (62304902 lines) meth counts (not normalised):");
		training.getMethCounts(data_path + "human/hg18/meth_bp/mc_h1_all");
		for(GenePos g : training)
			System.out.println(g.chrom + "\t" + g.start + "\t" + g.score);
	}

	static void methBPtoBED(String path)
	{
		String line; String[] cols;
		try
		{
			BufferedReader in = new BufferedReader(new FileReader(path));
			PrintWriter out = new PrintWriter(new BufferedWriter(new FileWriter(path + ".bed")));
			while ((line = in.readLine()) != null)
			{
				cols = line.split("\t");
				out.println("chr" + cols[0] + "\t" + cols[1] + "\t" + (Integer.parseInt(cols[1]) + 1) + "\tc\t" +
					(Double.parseDouble(cols[4])/Double.parseDouble(cols[5])) + "\t" + cols[2]);
			}
			in.close();
			out.close();
		}
		catch (Exception e)
		{
			e.printStackTrace();
			e.getLocalizedMessage();
		}
	}

	static void plotOverlap()
	{
		// see how many predictions programs have in common
		// to justify Profisi Ensemble

		GenePosList genome = new GenePosList(); genome.getFromRegionList(data_path + "human/hg17/regions/genome.region");

		GenePosList nscan = new GenePosList(); nscan.getNscanTSSall(data_path + "human/hg17/nscan.all.new.gtf");
		System.out.println(nscan.size() + " NSCAN TSS");
		nscan.mergePreds(2000, 1);
		System.out.println(nscan.size() + " after merging");
		nscan.savePFF(data_path + "human/hg17/overlap/nscan.pff");

		GenePosList eponine = new GenePosList(); eponine.getEponine(data_path + "human/hg17/Eponine.hg17.txt");
		System.out.println(eponine.size() + " Eponine TSS");
		eponine.mergePreds(2000, 1);
		System.out.println(eponine.size() + " after merging");
		nscan.savePFF(data_path + "human/hg17/overlap/eponine.pff");

		GenePosList firstef = new GenePosList(); firstef.getFirstEF(data_path + "human/hg17/FirstEF.hg17.txt");
		System.out.println(firstef.size() + " FirstEF TSS");
		firstef.mergePreds(2000, 1);
		System.out.println(firstef.size() + " after merging");
		nscan.savePFF(data_path + "human/hg17/overlap/firstef.pff");

/*
		boolean found; int overlap = 0;
		for(GenePos g1 : eponine)
		{
			found = false;
			for(GenePos g2 : nscan)
			{
				if(g1.chrom == g2.chrom && Math.abs(g1.centre - g2.centre) < 1000)
				{
					found = true;
					break;
				}
			}
			if(found)
				overlap++;
		}
		System.out.println(overlap + "Eponine -> NSCAN");

		overlap = 0;
		for(GenePos g1 : firstef)
		{
			found = false;
			for(GenePos g2 : nscan)
			{
				if(g1.chrom == g2.chrom && Math.abs(g1.centre - g2.centre) < 1000)
				{
					found = true;
					break;
				}
			}
			if(found)
				overlap++;
		}
		System.out.println(overlap + "FirstEF -> NSCAN");

		overlap = 0;
		for(GenePos g1 : eponine)
		{
			found = false;
			for(GenePos g2 : firstef)
			{
				if(g1.chrom == g2.chrom && Math.abs(g1.centre - g2.centre) < 1000)
				{
					found = true;
					break;
				}
			}
			if(found)
				overlap++;
		}
		System.out.println(overlap + " Eponine -> FirstEF");
*/

	}

	static void bedToPPP(String path)
	{
		String line; String[] cols; int pos = 0; double score = 0;
		try
		{
			BufferedReader in = new BufferedReader(new FileReader(path));
			PrintWriter out = new PrintWriter(new BufferedWriter(new FileWriter(path + ".ppp")));
			while ((line = in.readLine()) != null)
			{
				pos++;
				cols = line.split("\t");
				out.println(cols[0] + "\t" + cols[1] + "\t" + cols[2] + "\t" + cols[4]);
			}
			in.close();
			out.close();
		}
		catch (Exception e)
		{
			e.printStackTrace();
			e.getLocalizedMessage();
		}
	}

	static void concatPPP(String path)
	{
		// join all adjacent regions of a PPP file together to view coverage
		String line; String[] cols; int start = 0, end = 0, region_start = 0, region_end = 0;
		try
		{
			BufferedReader in = new BufferedReader(new FileReader(path));
			while ((line = in.readLine()) != null)
			{
				cols = line.split("\t");
				start = Integer.parseInt(cols[1]);
				end = Integer.parseInt(cols[2]);

				if(start > region_end + 1)
				{
					if(region_end != 0)
						System.out.println("chr22\t" + region_start + "\t" + region_end);

					region_start = start;
				}

				region_end = end;
			}
			in.close();
		}
		catch (Exception e)
		{
			e.printStackTrace();
			e.getLocalizedMessage();
		}
	}

	static GenePosList getFromARTSchrom(int chrom, String path_p, String path_m, double threshold)
	{
		GenePosList arts = new GenePosList();
		String line_p, line_m; int pos = 1; double score = 0;
		try
		{
			BufferedReader in_plus = new BufferedReader(new FileReader(path_p));
			BufferedReader in_minus = new BufferedReader(new FileReader(path_m));
			in_plus.readLine();
			in_plus.readLine();
			in_minus.readLine();
			in_minus.readLine();
			while ((line_p = in_plus.readLine()) != null)
			{
				line_m = in_minus.readLine();
				score = Math.max(Double.parseDouble(line_p), Double.parseDouble(line_m));
				if(score > threshold)
				{
					GenePos g = new GenePos();
					g.chrom = chrom;
					g.start = pos;
					g.end = pos + 50;
					g.centre = (g.start + g.end)/2;
					g.score = score;
					arts.add(g);
				}
				pos += 50;
			}
			in_plus.close();
			in_minus.close();
		}
		catch (Exception e)
		{
			e.printStackTrace();
			e.getLocalizedMessage();
		}
		return arts;
	}

	static void ARTSToBED(String path_p, String path_m, String chrom)
	{
		String line_p, line_m; int pos = 1; double score_p, score_m = 0;
		try
		{
			BufferedReader in_plus = new BufferedReader(new FileReader(path_p));
			BufferedReader in_minus = new BufferedReader(new FileReader(path_m));
			PrintWriter out = new PrintWriter(new BufferedWriter(new FileWriter(path_p + ".avg.bed")));
			in_plus.readLine();
			in_plus.readLine();
			in_minus.readLine();
			in_minus.readLine();
			while ((line_p = in_plus.readLine()) != null)
			{
				line_m = in_minus.readLine();
				score_p = (2.8 + Double.parseDouble(line_p))/5.3;
				score_m = (2.8 + Double.parseDouble(line_m))/5.3;
				out.println(chrom + "\t" + pos + "\t" + (pos + 50) + "\ta\t" + (score_p + score_m)/2);
//				out.println("chr22\t" + pos + "\t" + (pos + 50) + "\ta\t" + Math.max(score_p, score_m));

				pos += 50;
			}
			in_plus.close();
			in_minus.close();
			out.close();
		}
		catch (Exception e)
		{
			e.printStackTrace();
			e.getLocalizedMessage();
		}
	}

	public static void probsToBEDbetter(String path, int step_size, String chr)
	{
		// try and have higher resolution at higher values
		String line; String[] cols; int pos = 0; double score = 0;
		try
		{
			long time = System.currentTimeMillis();
			BufferedReader in = new BufferedReader(new FileReader(path));
			PrintWriter out = new PrintWriter(new BufferedWriter(new FileWriter(path + step_size + ".hg17.bed")));
			in.readLine(); // skip header
			while ((line = in.readLine()) != null)
			{
				cols = line.split(" +");
				score += Double.parseDouble(cols[1]);

				if((pos - (step_size - 1)) % step_size == 0)
				{
					out.println(chr + "\t" + (1 + pos - step_size) + "\t" + pos + "\tt\t" + score/(double)step_size);
					score = 0;
				}
				pos++;
			}
			System.out.println((System.currentTimeMillis()) - time/1000 + " seconds");
			in.close();
			out.close();
		}
		catch (Exception e)
		{
			e.printStackTrace();
			e.getLocalizedMessage();
		}
	}

	public static void probsToBED(String path, int step_size, String chr)
	{
		String line; String[] cols; int pos = 0; double score = 0;
		try
		{
			long time = System.currentTimeMillis();
			BufferedReader in = new BufferedReader(new FileReader(path));
			PrintWriter out = new PrintWriter(new BufferedWriter(new FileWriter(path + "." + step_size + ".hg17.bed")));
			in.readLine(); // skip header
			while ((line = in.readLine()) != null)
			{
				cols = line.split(" +");
				score += Double.parseDouble(cols[1]);

				if((pos - (step_size - 1)) % step_size == 0)
				{
					out.println(chr + "\t" + (1 + pos - step_size) + "\t" + pos + "\tt\t" + score/(double)step_size);
					score = 0;
				}
				pos++;
			}
			System.out.println((System.currentTimeMillis()) - time/1000 + " seconds");
			in.close();
			out.close();
		}
		catch (Exception e)
		{
			e.printStackTrace();
			e.getLocalizedMessage();
		}
	}


	public static void probsToBEDfull(String path, String chr)
	{
		String line; String[] cols; int pos = 0; double score = 0;
		try
		{
			long time = System.currentTimeMillis();
			BufferedReader in = new BufferedReader(new FileReader(path));
			PrintWriter out = new PrintWriter(new BufferedWriter(new FileWriter(path + ".hg17.bed")));
			in.readLine(); // skip header
			while ((line = in.readLine()) != null)
			{
				cols = line.split(" +");
				score = Double.parseDouble(cols[1]);

				out.println(chr + "\t" + pos + "\t" + pos + "\tt\t" + score);
				pos++;
			}
			System.out.println((System.currentTimeMillis()) - time/1000 + " seconds");
			in.close();
			out.close();
		}
		catch (Exception e)
		{
			e.printStackTrace();
			e.getLocalizedMessage();
		}
	}


	public static void humanTestReduced(int chr, boolean unroll)
	{
		GenePosList hg17 = new GenePosList(); hg17.getFromRegionList(data_path + "human/hg17/regions/genome.region");
		GenePosList encode = new GenePosList(); encode.getFromRegionList(data_path + "human/hg17/regions/encode.region");
		// set chromosome name
		String chrom = "chr";
		if(chr == 23)
			chrom += "X";
		else if(chr == 24)
			chrom += "Y";
		else
			chrom += chr;

		int startpos = 0, endpos = 0;
		for(GenePos region : hg17)
			if(region.label.equals(chrom))
			{
				System.out.println(chrom + ": " + region.start + "-" + region.end);
				endpos = region.end;
				break;
			}

		// unroll stuff we need
		if(unroll)
		{
			System.out.println("unrolling ARTS");
			unrollARTSWIG("human/hg17/arts/custom_track_hg17_" + chrom + "_neg.txt", "human/hg17/ensemble/unrolled/" + chrom + "_arts_neg.unr");
			unrollARTSWIG("human/hg17/arts/custom_track_hg17_" + chrom + "_pos.txt", "human/hg17/ensemble/unrolled/" + chrom + "_arts_pos.unr");
		}

		GenePosList nscan = new GenePosList();
		nscan.getNscanTSSall(data_path + "human/hg17/nscan.all.new.gtf");
		GenePosList forthechop = new GenePosList();
		for(GenePos g : nscan) // makes sure the "non" value is 1 SD away from the smallest pos value
		{
			g.score += 415;
			if(g.chrom != chr)
				forthechop.add(g);
		}
		for(GenePos g : forthechop)
			nscan.remove(g);
		System.out.println(nscan.size() + " N-SCAN TSS in this chromosome");

		GenePosList firstef = new GenePosList();
		firstef.getFirstEF(data_path + "human/hg17/FirstEF.hg17.chr22.txt");
		forthechop = new GenePosList();
		for(GenePos g : firstef)
		{
			if(g.chrom != chr)
				forthechop.add(g);
		}
		for(GenePos g : forthechop)
			firstef.remove(g);
		System.out.println(firstef.size() + " FirstEF TSS in this chromosome");


		GenePosList meth_s = new GenePosList(); meth_s.getMeth(data_path + "human/hg17/steinfeld_meth/stem.txt");
		forthechop = new GenePosList();
		for(GenePos g : meth_s)
		{
			if(g.chrom != chr)
				forthechop.add(g);
		}
		for(GenePos g : forthechop)
			meth_s.remove(g);
		System.out.println(meth_s.size() + " stem cell methylation scores in this chromosome");

		GenePosList meth_d = new GenePosList(); meth_d.getMeth(data_path + "human/hg17/steinfeld_meth/mature.txt");
		forthechop = new GenePosList();
		for(GenePos g : meth_d)
		{
			if(g.chrom != chr)
				forthechop.add(g);
		}
		for(GenePos g : forthechop)
			meth_d.remove(g);
		System.out.println(meth_d.size() + " differentiated methylation scores in this chromosome");


		String melt_l, arts_p_l, arts_n_l;
		int pos = 0; double score = 0; double best = 0;
		int removed = 0;

		long time = System.currentTimeMillis();

		System.out.println("starting to output file");
		try
		{
			BufferedReader melt_in = new BufferedReader(new FileReader(Profisi.data_path + "human/hg17/melting/" + chrom + ".txt"));
			BufferedReader arts_p_in = new BufferedReader(new FileReader(Profisi.data_path + "human/hg17/ensemble/unrolled/" + chrom + "_arts_pos.unr"));
			BufferedReader arts_n_in = new BufferedReader(new FileReader(Profisi.data_path + "human/hg17/ensemble/unrolled/" + chrom + "_arts_neg.unr"));
			PrintWriter out = new PrintWriter(new BufferedWriter(new FileWriter(Profisi.data_path
				+ "human/hg17/ensemble/" + chrom + "_red_uns.lsv")));

			while(pos < endpos)
			{
				melt_l = melt_in.readLine();
				arts_p_l = arts_p_in.readLine();
				arts_n_l = arts_n_in.readLine();

				if(arts_p_l == null) arts_p_l = "0";
				if(arts_n_l == null) arts_n_l = "0";

				out.print("0 1:" + melt_l + " 2:" + arts_p_l + " 3:" + arts_n_l);
				pos++;

				if(pos < startpos)
				{
					out.println("4:0 5:0 6:0 7:0");
				}
				else
				{
					score = 0; best = 0;
					out.print(" 4:");
					for(GenePos f : nscan)
					{
						if(Math.abs(f.centre - pos) < 500)
						{
							score = getNearScore(f.score,  Math.abs(pos - f.centre));
							if(score > best)
								best = score;
						}
						else if(pos - f.centre > 1000)
							break;
					}
					out.print(score);

					score = 0; best = 0;
					out.print(" 5:");
					for(GenePos f : firstef)
					{
						if(f.start <= pos && pos <= f.end)
						{
							score = getNearScore(f.score,  Math.abs(pos - f.centre));
							if(score > best)
								best = score;
						}
						else if(pos - f.centre > 1000)
							break;
					}
					out.print(score);

					score = 0; best = 0;
					out.print(" 6:");
					for(GenePos f : meth_s)
					{
						if(f.start <= pos && pos <= f.end)
						{
							score = getNearScore(f.score,  Math.abs(pos - f.centre));
							if(score > best)
								best = score;
						}
						else if(pos - f.centre > 1000)
							break;
					}
					out.print(score);

					score = 0; best = 0;
					out.print(" 7:");
					for(GenePos f : meth_d)
					{
						if(f.start <= pos && pos <= f.end)
						{
							score = getNearScore(f.score,  Math.abs(pos - f.centre));
							if(score > best)
								best = score;
						}
						else if(pos - f.centre > 1000)
							break;
					}
					out.print(score);

					out.println();

					// periodic trimming of geneposlists
					if(pos % 100000 == 0)
					{
						forthechop = new GenePosList();
						for(GenePos g : nscan) // makes sure the "non" value is 1 SD away from the smallest pos value
						{
							if(pos - g.centre > 500)
								forthechop.add(g);
						}
						for(GenePos g : forthechop)
							nscan.remove(g);
						removed += forthechop.size();

						forthechop = new GenePosList();
						for(GenePos g : firstef) // makes sure the "non" value is 1 SD away from the smallest pos value
						{
							if(pos - g.centre > 500)
								forthechop.add(g);
						}
						for(GenePos g : forthechop)
							firstef.remove(g);
						removed += forthechop.size();

						forthechop = new GenePosList();
						for(GenePos g : meth_s) // makes sure the "non" value is 1 SD away from the smallest pos value
						{
							if(pos - g.centre > 500)
								forthechop.add(g);
						}
						for(GenePos g : forthechop)
							meth_s.remove(g);
						removed += forthechop.size();

						forthechop = new GenePosList();
						for(GenePos g : meth_d) // makes sure the "non" value is 1 SD away from the smallest pos value
						{
							if(pos - g.centre > 500)
								forthechop.add(g);
						}
						for(GenePos g : forthechop)
							meth_d.remove(g);
						removed += forthechop.size();
					}
				}


				if(pos % 100000 == 0)
				{
					System.out.println(pos + " bp\t" + (System.currentTimeMillis() - time)/1000 + " secs\t"
							+ removed + " removed\t" + (double)pos/(double)endpos + "% complete " +
						(endpos - pos)/100000 * (System.currentTimeMillis() - time)/60000 + " mins left");
					time = System.currentTimeMillis();
					removed = 0;
				}
			}

			melt_in.close();
			arts_p_in.close();
			arts_n_in.close();
			out.close();
			System.gc();

		}
		catch (Exception e)
		{
			e.printStackTrace();
			e.getLocalizedMessage();
		}
	}

	public static void humanTest(int chr, boolean unroll)
	{
		GenePosList hg17 = new GenePosList(); hg17.getFromRegionList(data_path + "human/hg17/regions/genome.region");
		GenePosList encode = new GenePosList(); encode.getFromRegionList(data_path + "human/hg17/regions/encode.region");
		// set chromosome name
		String chrom = "chr";
		if(chr == 23)
			chrom += "X";
		else if(chr == 24)
			chrom += "Y";
		else
			chrom += chr;

		int endpos = 0;
		for(GenePos region : hg17)
			if(region.label.equals(chrom))
			{
				System.out.println(chrom + ": " + region.end + "bp");
				endpos = region.end;
				break;
			}

		// unroll stuff we need
		if(unroll)
		{
			GenePosList ep3 = new GenePosList(); ep3.getEP3all(data_path + "human/hg17/ep3/EP3.gff3", chrom);
			System.out.println(ep3.size() + " EP3 TSS in this chromosome");
			unrollGenePosList(ep3, "human/hg17/ensemble/unrolled/" + chrom + "_ep3.unr");

			GenePosList prosom = new GenePosList(); prosom.getEP3all(data_path + "human/hg17/prosom/ProSOM.tsv", chrom);
			System.out.println(prosom.size() + " ProSOM TSS in this chromosome");
			unrollGenePosList(prosom, "human/hg17/ensemble/unrolled/" + chrom + "_pro.unr");

			System.out.println("unrolling ARTS");
			unrollARTSWIG("human/hg17/arts/custom_track_hg17_" + chrom + "_neg.txt", "human/hg17/ensemble/unrolled/" + chrom + "_arts_neg.unr");
			unrollARTSWIG("human/hg17/arts/custom_track_hg17_" + chrom + "_pos.txt", "human/hg17/ensemble/unrolled/" + chrom + "_arts_pos.unr");
			System.out.println("unrolling conservation");
			unrollWIG("human/hg17/conservation/" + chrom, "human/hg17/ensemble/unrolled/" + chrom + "_cons.unr");

		}

		GenePosList nscan = new GenePosList();
		nscan.getNscanTSSall(data_path + "human/hg17/nscan.all.new.gtf");
		GenePosList forthechop = new GenePosList();
		for(GenePos g : nscan) // makes sure the "non" value is 1 SD away from the smallest pos value
		{
			g.score += 415;
			if(g.chrom != chr)
				forthechop.add(g);
		}
		for(GenePos g : forthechop)
			nscan.remove(g);
		System.out.println(nscan.size() + " N-SCAN TSS in this chromosome");

		GenePosList firstef = new GenePosList();
		firstef.getFirstEF(data_path + "human/hg17/FirstEF.hg17.txt");
		forthechop = new GenePosList();
		for(GenePos g : firstef) // makes sure the "non" value is 1 SD away from the smallest pos value
		{
			if(g.chrom != chr)
				forthechop.add(g);
		}
		for(GenePos g : forthechop)
			firstef.remove(g);
		System.out.println(firstef.size() + " FirstEF TSS in this chromosome");

		GenePosList eponine = new GenePosList(); eponine.getEponine(data_path + "human/hg17/Eponine.hg17.txt");
		forthechop = new GenePosList();
		for(GenePos g : eponine) // makes sure the "non" value is 1 SD away from the smallest pos value
		{
			if(g.chrom != chr)
				forthechop.add(g);
		}
		for(GenePos g : forthechop)
			eponine.remove(g);
		System.out.println(eponine.size() + " Eponine TSS in this chromosome");

		GenePosList meth_s = new GenePosList(); meth_s.getMeth(data_path + "human/hg17/steinfeld_meth/stem.txt");
		forthechop = new GenePosList();
		for(GenePos g : meth_s) // makes sure the "non" value is 1 SD away from the smallest pos value
		{
			if(g.chrom != chr)
				forthechop.add(g);
		}
		for(GenePos g : forthechop)
			meth_s.remove(g);
		System.out.println(meth_s.size() + " stem cell methylation scores in this chromosome");

		GenePosList meth_d = new GenePosList(); meth_d.getMeth(data_path + "human/hg17/steinfeld_meth/mature.txt");
		forthechop = new GenePosList();
		for(GenePos g : meth_d) // makes sure the "non" value is 1 SD away from the smallest pos value
		{
			if(g.chrom != chr)
				forthechop.add(g);
		}
		for(GenePos g : forthechop)
			meth_d.remove(g);
		System.out.println(meth_d.size() + " differentiated methylation scores in this chromosome");


		String melt_l, arts_p_l, arts_n_l, cons_l, prosom_l, ep3_l;
		int pos = 0; double score = 0; double best = 0;
		int removed = 0;

		long time = System.currentTimeMillis();

		System.out.println("starting to output file");
		try
		{
			BufferedReader melt_in = new BufferedReader(new FileReader(Profisi.data_path + "human/hg17/melting/" + chrom + ".txt"));
			BufferedReader arts_p_in = new BufferedReader(new FileReader(Profisi.data_path + "human/hg17/ensemble/unrolled/" + chrom + "_arts_pos.unr"));
			BufferedReader arts_n_in = new BufferedReader(new FileReader(Profisi.data_path + "human/hg17/ensemble/unrolled/" + chrom + "_arts_neg.unr"));
			BufferedReader cons_in = new BufferedReader(new FileReader(Profisi.data_path + "human/hg17/ensemble/unrolled/" + chrom + "_cons.unr"));
			BufferedReader prosom_in = new BufferedReader(new FileReader(Profisi.data_path + "human/hg17/ensemble/unrolled/" + chrom + "_pro.unr"));
			BufferedReader ep3_in = new BufferedReader(new FileReader(Profisi.data_path + "human/hg17/ensemble/unrolled/" + chrom + "_ep3.unr"));
			PrintWriter out = new PrintWriter(new BufferedWriter(new FileWriter(Profisi.data_path
				+ "human/hg17/ensemble/" + chrom + "_uns.lsv")));

			while(pos < endpos)
			{
				melt_l = melt_in.readLine();
				arts_p_l = arts_p_in.readLine();
				arts_n_l = arts_n_in.readLine();
				cons_l = cons_in.readLine();
				prosom_l = prosom_in.readLine();
				ep3_l = ep3_in.readLine();
				if(arts_p_l == null) arts_p_l = "0";
				if(arts_n_l == null) arts_n_l = "0";
				if(cons_l == null) cons_l = "0";
				if(prosom_l == null) prosom_l = "0";
				if(ep3_l == null) ep3_l = "0";

				out.print("0 1:" + melt_l + " 2:" + arts_p_l + " 3:" + arts_n_l + " 4:" + cons_l);
				pos++;

				score = 0; best = 0;
				out.print(" 5:");
				for(GenePos f : nscan)
				{
					if(Math.abs(f.centre - pos) < 500)
					{
						score = getNearScore(f.score,  Math.abs(pos - f.centre));
						if(score > best)
							best = score;
					}
					else if(pos - f.centre > 1000)
						break;
				}
				out.print(score);

				score = 0; best = 0;
				out.print(" 6:");
				for(GenePos f : firstef)
				{
					if(f.start <= pos && pos <= f.end)
					{
						score = getNearScore(f.score,  Math.abs(pos - f.centre));
						if(score > best)
							best = score;
					}
				}
				out.print(score);

				score = 0; best = 0;
				out.print(" 7:");
				for(GenePos f : eponine)
				{
					if(Math.abs(f.centre - pos) < 500)
					{
						score = getNearScore(f.score,  Math.abs(pos - f.centre));
						if(score > best)
							best = score;
					}
				}
				out.print(score);

				out.print(" 8:" + prosom_l + " 9:" + ep3_l);

				score = 0; best = 0;
				out.print(" 10:");
				for(GenePos f : meth_s)
				{
					if(f.start <= pos && pos <= f.end)
					{
						score = getNearScore(f.score,  Math.abs(pos - f.centre));
						if(score > best)
							best = score;
					}
					else if(pos - f.centre > 1000)
						break;
				}
				out.print(score);

				score = 0; best = 0;
				out.print(" 11:");
				for(GenePos f : meth_d)
				{
					if(f.start <= pos && pos <= f.end)
					{
						score = getNearScore(f.score,  Math.abs(pos - f.centre));
						if(score > best)
							best = score;
					}
					else if(pos - f.centre > 1000)
						break;
				}
				out.print(score);

				out.println();

				// periodic trimming of geneposlists
				if(pos % 50000 == 0)
				{
					forthechop = new GenePosList();
					for(GenePos g : nscan) // makes sure the "non" value is 1 SD away from the smallest pos value
					{
						if(pos - g.centre > 500)
							forthechop.add(g);
					}
					for(GenePos g : forthechop)
						nscan.remove(g);
					removed += forthechop.size();

					forthechop = new GenePosList();
					for(GenePos g : firstef) // makes sure the "non" value is 1 SD away from the smallest pos value
					{
						if(pos - g.centre > 500)
							forthechop.add(g);
					}
					for(GenePos g : forthechop)
						firstef.remove(g);
					removed += forthechop.size();

					forthechop = new GenePosList();
					for(GenePos g : eponine) // makes sure the "non" value is 1 SD away from the smallest pos value
					{
						if(pos - g.centre > 500)
							forthechop.add(g);
					}
					for(GenePos g : forthechop)
						eponine.remove(g);
					removed += forthechop.size();

					forthechop = new GenePosList();
					for(GenePos g : meth_s) // makes sure the "non" value is 1 SD away from the smallest pos value
					{
						if(pos - g.centre > 500)
							forthechop.add(g);
					}
					for(GenePos g : forthechop)
						meth_s.remove(g);
					removed += forthechop.size();

					forthechop = new GenePosList();
					for(GenePos g : meth_d) // makes sure the "non" value is 1 SD away from the smallest pos value
					{
						if(pos - g.centre > 500)
							forthechop.add(g);
					}
					for(GenePos g : forthechop)
						meth_d.remove(g);
					removed += forthechop.size();
				}

				if(pos % 100000 == 0)
				{
					System.out.println(pos + " bp\t" + (System.currentTimeMillis() - time)/1000 + " secs\t"
							+ removed + " removed\t" + (double)pos/(double)endpos + "% complete " +
						(endpos - pos)/100000 * (System.currentTimeMillis() - time)/60000 + " mins left");
					time = System.currentTimeMillis();
					removed = 0;
				}
			}

			melt_in.close();
			cons_in.close();
			arts_p_in.close();
			arts_n_in.close();
			out.close();
			System.gc();

		}
		catch (Exception e)
		{
			e.printStackTrace();
			e.getLocalizedMessage();
		}
	}

	public static void humanTraining()
	{
		{
			GenePosList encode = new GenePosList(); encode.getFromRegionList(data_path + "human/hg17/regions/encode.region");
			GenePosList dbtss = new GenePosList(); dbtss.getdbTSS2(data_path + "human/hg17/dbTSS/dbTSS_all.txt");
			System.out.println(dbtss.size() + " total dbTSS locations");

			GenePosList dbtss_encode = new GenePosList();
			for(GenePos g : dbtss)
			{
				for(GenePos region : encode)
				{
					if(g.chrom == region.chrom && region.start <= g.centre && g.centre <= region.end)
					{
						dbtss_encode.add(g);
						break;
					}
				}
			}
			System.out.println(dbtss_encode.size() + " dbTSS in ENCODE");

/*			GenePosList negs = new GenePosList();
			negs.makeRandomNoDb(dbtss_encode.size() * 5, encode, 500, 500, dbtss_encode);
			negs.savePFF(data_path + "human/hg17/ensemble/encode_negs.pff");
			GenePosList negs = new GenePosList();
			negs.loadPFF(data_path + "human/hg17/ensemble/encode_negs.pff");
			GenePosList training_set = new GenePosList();
			for(GenePos g : dbtss_encode)
				training_set.add(g);
			for(GenePos g : negs)
				training_set.add(g);

*/
			GenePosList training_set = new GenePosList();
			training_set.loadPFF(data_path + "human/hg17/ensemble/trainingset.pff");
			GenePosList cpg = new GenePosList();
			cpg.getCpG(data_path + "human/hg17/cpg-all.csv");

			int distance;
			for(GenePos g : training_set)
			{
				distance = Integer.MAX_VALUE;
				for(GenePos c : cpg)
				{
					if(g.chrom == c.chrom)
					{
						if(Math.abs(g.centre - c.start) < distance)
							distance = Math.abs(g.centre - c.start);
						if(Math.abs(g.centre - c.end) < distance)
							distance = Math.abs(g.centre - c.end);
						if(c.start <= g.centre && g.centre <= c.end)
							distance = 0;
					}
				}
				System.out.println(g.chrom + "\t" + g.centre + "\t" + distance);
			}

/*			try
			{
				Statement s = conn.createStatement();
				for(GenePos g : training_set)
				{
					g.getTrackFromDB(s, "melting");
					System.out.println(g.chrom + "\t" + g.centre + "\t" + g.promoter + "\t" + g.strand + "\t"
						+ g.vector[500]);
				}
				s.close();
			}
			catch(SQLException e)
			{
				System.out.println("SQL Exception:"+e.getMessage());
				System.out.println("SQL State:"+e.getSQLState());
				System.out.println("Vendor Error:"+e.getErrorCode());
			}*/
/*			training_set.getARTSvalues(encode); // into g.score and g.score2
			for(GenePos g : training_set)
				System.out.println(g.score + "\t" + g.score2);*/

/*			GenePosList nscan = new GenePosList();
			nscan.getNscanTSS(data_path + "human/hg17/nscan.all.new.gtf", encode);
			for(GenePos g : nscan) // makes sure the "non" value is 1 SD away from the smallest pos value
				g.score += 415;
			double score;
			for(GenePos g : training_set)
			{
				g.score = 0;
				for(GenePos m : nscan)
				{
					if(g.chrom == m.chrom && Math.abs(g.centre - m.centre) <= 500)
//					if(g.chrom == m.chrom && m.start <= g.centre && g.centre <= m.end)
					{
						g.score2++;
						score = getNearScore(m.score,  Math.abs(g.centre - m.centre));
						if(score > g.score)
							g.score = score;
//						break;
					}
				}
			}
			for(GenePos g : training_set)
				System.out.println(g.score);*/

/*
			GenePosList eponine = new GenePosList(); eponine.getEponine(encode);
//			GenePosList firstef = new GenePosList(); firstef.getFirstEF(encode);
			double score;
			for(GenePos g : training_set)
			{
				g.score = 0;
				for(GenePos m : eponine)
				{
					if(g.chrom == m.chrom && Math.abs(g.centre - m.centre) <= 500)
//					if(g.chrom == m.chrom && m.start <= g.centre && g.centre <= m.end)
					{
						g.score2++;
						score = getNearScore(m.score,  Math.abs(g.centre - m.centre));
						if(score > g.score)
							g.score = score;
//						break;
					}
				}
			}
			for(GenePos g : training_set)
				System.out.println(g.score);
*/
/*			GenePosList meth = new GenePosList();
			String line;
			String[] cols;
			try
			{
				BufferedReader in = new BufferedReader(new FileReader(data_path + "human/hg17/steinfeld_meth/mature.txt"));
				while ((line = in.readLine()) != null)
				{
					cols = line.split("\t");
					GenePos g = new GenePos();
					String chrom = cols[0].substring(3);
					if(chrom.equals("X")) g.chrom = 23;
					else if(chrom.equals("Y")) g.chrom = 24;
					else g.chrom = Integer.parseInt(chrom);

					g.start = Integer.parseInt(cols[1]);
					g.end = Integer.parseInt(cols[2]);
					g.centre = (g.start + g.end) / 2;
					g.score = Double.parseDouble(cols[3]);
					meth.add(g);
				}
				in.close();
			}
			catch (Exception e)
			{
				e.printStackTrace();
				e.getLocalizedMessage();
			}
			for(GenePos g : training_set)
			{
				g.score = 0;
				for(GenePos m : meth)
				{
//					if(g.chrom == m.chrom && Math.abs(g.centre - m.centre) <= 500)
					if(g.chrom == m.chrom && m.start <= g.centre && g.centre <= m.end)
					{
						g.score = m.score;
					}
				}
			}*/

/*			GenePosList ep3 = new GenePosList();
//			ep3.getEP3encode2(data_path + "human/hg17/ep3/EP3_encode.gff3", encode);
			ep3.getEP3encode2(data_path + "human/hg17/prosom/ProSOM_encode.tsv", encode);
			System.out.println(ep3.size() + " items in ep3");

			for(GenePos g : training_set)
			{
				g.score = 0;
				for(GenePos e : ep3)
				{
//					if(g.chrom == e.chrom && Math.abs(g.centre - e.centre) <= 200)
					if(g.chrom == e.chrom && Math.abs(g.centre - e.centre) <= 125)
					{
						g.score = e.score;
						break;
					}
				}
			}

			for(GenePos g : training_set)
				System.out.println(g.score);*/
/*			for(int i = 1; i <= 24; i++)
			{
				LinkedList<Integer> positions = new LinkedList<Integer>();
				for(GenePos g : training_set)
					if(g.chrom == i)
						positions.add(g.centre);
				Collections.sort(positions);

				String chrom = "chr";
				if(i == 23)
					chrom += "X";
				else if(i == 24)
					chrom += "Y";
				else
					chrom += i;

				getWigValues(data_path + "human/hg17/conservation/" + chrom, positions, i);
			}*/

//			GenePosList firstef = new GenePosList(); firstef.getFirstEF(encode);
//			firstef.threshold(999);
//			slide.predictions = new GenePosList(data_path + "human/hg17/in_silico/profisi/melting_81.5.gpl");
//			slide.predictions.getEP3encode(data_path + "human/hg17/in_silico/competitors/EP3.gff3", encode);
//			slide.predictions.threshold(0.2);
//			slide.predictions.getFirstEF(encode);
//			slide.predictions.threshold(1000);
//			slide.predictions.getEponine(encode);
//			System.out.println(slide.predictions.size() + " predictions");
//			slide.predictions.threshold(0.9996);
//			slide.predictions.getCpG(data_path + "human/hg17/cpg-encode.csv");
//			slide.predictions.getProStar(encode);

			// evaluation
/*			System.out.println("method\ttolerance\tfp\ttp");
			for(int tolerance = 25; tolerance <= 2000; tolerance = tolerance * 2)
			{
				slide.cage_tolerance = tolerance;
				slide.predictions = melting;
				slide.evalPredictions(false, true);
				System.out.println("melting\t" + tolerance + "\t" + slide.non_cage + "\t" + slide.cage);
				slide.predictions = firstef;
				slide.evalPredictions(false, true);
				System.out.println("firstef\t" + tolerance + "\t" + slide.non_cage + "\t" + slide.cage);
			}*/
/*			double threshold = 72;
			GenePosList strawman = new GenePosList();
			for(GenePos region : encode)
			{
				slide.predictions = new GenePosList();
				slide.thresholdTXT(data_path + "human/hg17/in_silico/gc/" + region.label + ".txt", threshold, region.chrom);
				for(GenePos g : slide.predictions)
				{
					g.start += region.start - 50;
					g.centre += region.start - 50;
					g.end += region.start - 50;
					strawman.add(g);
				}
				System.out.println(slide.predictions.size() + " predictions in " + region.label);
			}
			slide.predictions = strawman;*/

/*
			slide.predictions = new GenePosList();
			slide.predictions.getARTS(1.5, encode);
*/
/*			for(GenePos region : encode)
			{
				GenePosList temp = new GenePosList();
				temp.getGFF(data_path + "human/hg17/seq/ENCODE/" + region.label + ".fasta.prosom.tsv");
				System.out.println(region.label + " " + temp.size());
				for(GenePos g : temp)
				{
					g.chrom = region.chrom;
					g.start += region.start;
					g.centre += region.start;
					g.end += region.start;
					slide.predictions.add(g);
				}
			}
			slide.predictions.threshold(0.9);*/


		}
	}

	public static void humanTrainingCAGE()
	{
		{
			GenePosList chr_all = new GenePosList();
			GenePos chr21 = new GenePos();
			chr21.chrom = 21;
			chr21.start = 13260000;
			chr21.end = 46944323;
			chr_all.add(chr21);
/*
			GenePosList cage = new GenePosList();
			cage.getBED(data_path + "human/hg17/abeel_cage/chr21.bed");

			GenePosList pos_t = new GenePosList();
			for(GenePos g : cage)
				pos_t.add(g);
			pos_t.shrink(500);


			GenePosList training_set = new GenePosList();
			GenePosList negs = new GenePosList();
			negs.makeRandomNoDb(pos_t.size() * 5, chr_all, 500, 500, cage);
			for(GenePos g : pos_t)
				training_set.add(g);
			for(GenePos g : negs)
				training_set.add(g);
*/

			GenePosList training_set = new GenePosList();
			training_set.loadPFF(data_path + "human/hg17/ensemble/cage_training.pff");

/*
			LinkedList<Integer> positions = new LinkedList<Integer>();
			for(GenePos g : training_set)
				positions.add(g.centre);
			Collections.sort(positions);
			// now we have full training/test set in one GenePosList
			getHumanMeltingValues(data_path + "human/hg17/melting/chr21.txt", positions);
*/

/*			training_set.getARTSvalues(chr_all); // into g.score and g.score2
			for(GenePos g : training_set)
				System.out.println(g.centre + "\t" + g.promoter + "\t" + g.score + "\t" + g.score2);*/

/*			GenePosList nscan = new GenePosList();
			nscan.getNscanTSS(data_path + "human/hg17/nscan.all.new.gtf", chr_all);
			for(GenePos g : nscan) // makes sure the "non" value is 1 SD away from the smallest pos value
				g.score += 415;
			double score;
			for(GenePos g : training_set)
			{
				g.score = 0;
				for(GenePos m : nscan)
				{
					if(g.chrom == m.chrom && Math.abs(g.centre - m.centre) <= 500)
//					if(g.chrom == m.chrom && m.start <= g.centre && g.centre <= m.end)
					{
						g.score2++;
						score = getNearScore(m.score,  Math.abs(g.centre - m.centre));
						if(score > g.score)
							g.score = score;
//						break;
					}
				}
			}
			for(GenePos g : training_set)
				System.out.println(g.centre + "\t" + g.score);*/


			GenePosList eponine = new GenePosList(); eponine.getEponine(data_path + "human/hg17/Eponine.hg17.txt");
//			GenePosList firstef = new GenePosList(); firstef.getFirstEF(data_path + "human/hg17/FirstEF.hg17.txt");
			double score;
			for(GenePos g : training_set)
			{
				g.score = 0;
				for(GenePos m : eponine)
				{
					if(g.chrom == m.chrom && Math.abs(g.centre - m.centre) <= 500)
//					if(g.chrom == m.chrom && m.start <= g.centre && g.centre <= m.end)
					{
						g.score2++;
						score = getNearScore(m.score,  Math.abs(g.centre - m.centre));
						if(score > g.score)
							g.score = score;
//						break;
					}
				}
			}
			for(GenePos g : training_set)
				System.out.println(g.centre + "\t" + g.score);

/*
			GenePosList meth = new GenePosList();
			String line;
			String[] cols;
			try
			{
				BufferedReader in = new BufferedReader(new FileReader(data_path + "human/hg17/steinfeld_meth/mature.txt"));
				while ((line = in.readLine()) != null)
				{
					cols = line.split("\t");
					GenePos g = new GenePos();
					String chrom = cols[0].substring(3);
					if(chrom.equals("X")) g.chrom = 23;
					else if(chrom.equals("Y")) g.chrom = 24;
					else g.chrom = Integer.parseInt(chrom);

					g.start = Integer.parseInt(cols[1]);
					g.end = Integer.parseInt(cols[2]);
					g.centre = (g.start + g.end) / 2;
					g.score = Double.parseDouble(cols[3]);
					meth.add(g);
				}
				in.close();
			}
			catch (Exception e)
			{
				e.printStackTrace();
				e.getLocalizedMessage();
			}
			for(GenePos g : training_set)
			{
				g.score = 0;
				for(GenePos m : meth)
				{
//					if(g.chrom == m.chrom && Math.abs(g.centre - m.centre) <= 500)
					if(g.chrom == m.chrom && m.start <= g.centre && g.centre <= m.end)
					{
						g.score = m.score;
					}
				}
				System.out.println(g.centre + "\t" + g.score);
			}
*/

/*			GenePosList ep3 = new GenePosList();
			ep3.getSomeEP3(data_path + "human/hg17/prosom/ProSOM.tsv");
			for(GenePos g : training_set)
			{
				g.score = 0;
				for(GenePos m : ep3)
				{
//					if(g.chrom == m.chrom && Math.abs(g.centre - m.centre) <= 500)
					if(g.chrom == m.chrom && m.start <= g.centre && g.centre <= m.end)
					{
						g.score = m.score;
						break;
					}
				}
				System.out.println(g.centre + "\t" + g.score);
			}*/

/*			GenePosList ep3 = new GenePosList();
//			ep3.getEP3encode2(data_path + "human/hg17/ep3/EP3_encode.gff3", encode);
			ep3.getEP3encode2(data_path + "human/hg17/prosom/ProSOM_encode.tsv", encode);
			System.out.println(ep3.size() + " items in ep3");

			for(GenePos g : training_set)
			{
				g.score = 0;
				for(GenePos e : ep3)
				{
//					if(g.chrom == e.chrom && Math.abs(g.centre - e.centre) <= 200)
					if(g.chrom == e.chrom && Math.abs(g.centre - e.centre) <= 125)
					{
						g.score = e.score;
						break;
					}
				}
			}

			for(GenePos g : training_set)
				System.out.println(g.score);*/
/*			int i = 21;
//			for(int i = 1; i <= 24; i++)
			{
				LinkedList<Integer> positions = new LinkedList<Integer>();
				for(GenePos g : training_set)
					if(g.chrom == i)
						positions.add(g.centre);
				Collections.sort(positions);

				String chrom = "chr";
				if(i == 23)
					chrom += "X";
				else if(i == 24)
					chrom += "Y";
				else
					chrom += i;

				getWigValues(data_path + "human/hg17/conservation/" + chrom, positions, i);
			}*/

//			GenePosList firstef = new GenePosList(); firstef.getFirstEF(encode);
//			firstef.threshold(999);
//			slide.predictions = new GenePosList(data_path + "human/hg17/in_silico/profisi/melting_81.5.gpl");
//			slide.predictions.getEP3encode(data_path + "human/hg17/in_silico/competitors/EP3.gff3", encode);
//			slide.predictions.threshold(0.2);
//			slide.predictions.getFirstEF(encode);
//			slide.predictions.threshold(1000);
//			slide.predictions.getEponine(encode);
//			System.out.println(slide.predictions.size() + " predictions");
//			slide.predictions.threshold(0.9996);
//			slide.predictions.getCpG(data_path + "human/hg17/cpg-encode.csv");
//			slide.predictions.getProStar(encode);

			// evaluation
/*			System.out.println("method\ttolerance\tfp\ttp");
			for(int tolerance = 25; tolerance <= 2000; tolerance = tolerance * 2)
			{
				slide.cage_tolerance = tolerance;
				slide.predictions = melting;
				slide.evalPredictions(false, true);
				System.out.println("melting\t" + tolerance + "\t" + slide.non_cage + "\t" + slide.cage);
				slide.predictions = firstef;
				slide.evalPredictions(false, true);
				System.out.println("firstef\t" + tolerance + "\t" + slide.non_cage + "\t" + slide.cage);
			}*/
/*			double threshold = 72;
			GenePosList strawman = new GenePosList();
			for(GenePos region : encode)
			{
				slide.predictions = new GenePosList();
				slide.thresholdTXT(data_path + "human/hg17/in_silico/gc/" + region.label + ".txt", threshold, region.chrom);
				for(GenePos g : slide.predictions)
				{
					g.start += region.start - 50;
					g.centre += region.start - 50;
					g.end += region.start - 50;
					strawman.add(g);
				}
				System.out.println(slide.predictions.size() + " predictions in " + region.label);
			}
			slide.predictions = strawman;*/

/*
			slide.predictions = new GenePosList();
			slide.predictions.getARTS(1.5, encode);
*/
/*			for(GenePos region : encode)
			{
				GenePosList temp = new GenePosList();
				temp.getGFF(data_path + "human/hg17/seq/ENCODE/" + region.label + ".fasta.prosom.tsv");
				System.out.println(region.label + " " + temp.size());
				for(GenePos g : temp)
				{
					g.chrom = region.chrom;
					g.start += region.start;
					g.centre += region.start;
					g.end += region.start;
					slide.predictions.add(g);
				}
			}
			slide.predictions.threshold(0.9);*/


		}
	}


	static double getNearScore(double score, int distance)
	{
		if(distance <= 100)
			return score;
		else
			return (500 - distance) * score / 400.0;
	}

	public static void newerTrainingSet()
	{
		// adding new features, generating extra negs
		{
			GenePosList chr_all = new GenePosList();
			GenePos chr19 = new GenePos();
			chr19.chrom = 19;
			chr19.start = 3000000;
			chr19.end = 61342400;
			chr_all.add(chr19);

			int window_size = 1000;
			int features = 8;
			GenePosList training_set = new GenePosList();
			training_set.loadTab(data_path + "mouse/mm9/ensemble/chr19.tab", chr19.chrom, window_size, 4);
			GenePosList pos = new GenePosList();
			GenePosList neg = new GenePosList();
			for(GenePos g : training_set)
				if(g.promoter)
					pos.add(g);
				else
					neg.add(g);
			pos.shrink(500);
			neg.shrink(2500);
			GenePosList set = new GenePosList();
			for(GenePos g : pos)
				set.add(g);
			for(GenePos g : neg)
				set.add(g);

			for(GenePos g : set)
			{
				double[] newv = new double[features];
				for(int i = 0; i < g.vector.length; i++)
					newv[i] = g.vector[i];
				g.vector = newv;
			}

			GenePosList prosom = new GenePosList(); prosom.getEP3(data_path + "mouse/mm9/prosom/chr19.fa.prosom.tsv");
			GenePosList eponine = new GenePosList(); eponine.getGFF(data_path + "mouse/mm9/eponine_chr19.gff");
			GenePosList firstef = new GenePosList(); firstef.getGFF(data_path + "mouse/mm9/firstef_chr19.gff");
			GenePosList nscan = new GenePosList(); nscan.getNscanTSSMouse(data_path + "mouse/mm9/predictions/nscan.mm9.gtf");

			for(GenePos g : set)
			{
				for(GenePos e : prosom)
				{
					if(g.chrom == e.chrom && Math.abs(g.centre - e.centre) <= 200)
					{
						g.vector[4] = e.score;
						break;
					}
				}
			}

			double score;
			for(GenePos g : set)
			{
//				System.out.println(g.promoter + "\t" + g.centre + "\t" + g.vector[0]);
				for(GenePos e : eponine)
				{
					if(g.chrom == e.chrom && Math.abs(g.centre - e.centre) <= 500)
					{
						score = getNearScore(e.score,  Math.abs(g.centre - e.centre));
						if(score > g.vector[5])
							g.vector[5] = score;
//						break;
					}
				}

				for(GenePos e : firstef)
				{
					if(g.chrom == e.chrom && e.start <= g.centre && g.centre <= e.end)
					{
						score = getNearScore(e.score,  Math.abs(g.centre - e.centre));
						if(score > g.vector[6])
							g.vector[6] = score;
//						break;
					}
				}

				for(GenePos m : nscan)
				{
					if(g.chrom == m.chrom && Math.abs(g.centre - m.centre) <= 500)
					{
						score = getNearScore(m.score,  Math.abs(g.centre - m.centre));
						if(score > g.vector[7])
							g.vector[7] = score;
//						break;
					}
				}
			}


			for(GenePos g : set)
			{
				if(g.promoter)
					System.out.print("1 ");
				else
					System.out.print("-1 ");
				for(int i = 0; i < features; i++)
				{
					System.out.print(i + 1 + ":" + g.vector[i]);
					if(i < features - 1)
						System.out.print(" ");
					else
						System.out.println();
				}
			}

/*
			for(GenePos g : set)
			{
				if(!g.promoter && (g.vector[5] != 0 || g.vector[6] != 0 || g.vector[7] != 0))
				for(int i = 0; i < features; i++)
				{
					System.out.print(i + 1 + ":" + g.vector[i]);
					if(i < features - 1)
						System.out.print("\t");
					else
						System.out.println();
				}
			}
*/
		}
	}

	public static void newTrainingSet()
	{
		// adding new features, generating extra negs
		{
			GenePosList chr_all = new GenePosList();
			GenePos chr19 = new GenePos();
			chr19.chrom = 19;
			chr19.start = 3000000;
			chr19.end = 61342400;
			chr_all.add(chr19);

			int window_size = 1000;
			int features = 8;
			GenePosList training_set = new GenePosList();
			training_set.loadTab(data_path + "mouse/mm9/ensemble/chr19.tab", chr19.chrom, window_size, 4);
			GenePosList pos = new GenePosList();
			GenePosList neg = new GenePosList();
			for(GenePos g : training_set)
				if(g.promoter)
					pos.add(g);
				else
					neg.add(g);
			pos.shrink(500);
			neg.shrink(2500);
			GenePosList set = new GenePosList();
			for(GenePos g : pos)
				set.add(g);
			for(GenePos g : neg)
				set.add(g);

			for(GenePos g : set)
			{
				double[] newv = new double[features];
				for(int i = 0; i < g.vector.length; i++)
					newv[i] = g.vector[i];
				g.vector = newv;
			}

			GenePosList prosom = new GenePosList(); prosom.getEP3(data_path + "mouse/mm9/prosom/chr19.fa.prosom.tsv");

			for(GenePos g : set)
			{
				for(GenePos e : prosom)
				{
					if(g.chrom == e.chrom && Math.abs(g.centre - e.centre) <= 200)
					{
						g.vector[4] = e.score;
						break;
					}
				}
			}

			GenePosList eponine = new GenePosList(); eponine.getGFF(data_path + "mouse/mm9/eponine_chr19.gff");
			for(GenePos g : set)
			{
				for(GenePos e : eponine)
				{
					if(g.chrom == e.chrom && Math.abs(g.centre - e.centre) <= 500)
					{
						g.vector[5] = e.score;
						break;
					}
				}
			}

			GenePosList firstef = new GenePosList(); firstef.getGFF(data_path + "mouse/mm9/firstef_chr19.gff");
			for(GenePos g : set)
			{
				for(GenePos e : firstef)
				{
					if(g.chrom == e.chrom && e.start <= g.centre && g.centre <= e.end)
					{
						g.vector[6] = e.score;
						break;
					}
				}
			}

			GenePosList nscan = new GenePosList(); nscan.getNscanTSSMouse(data_path + "mouse/mm9/predictions/nscan.mm9.gtf");
			for(GenePos g : set)
			{
				for(GenePos m : nscan)
				{
					if(g.chrom == m.chrom && Math.abs(g.centre - m.centre) <= 500)
					{
						g.vector[7] = m.score;
						break;
					}
				}
			}

/*			for(GenePos g : set)
			{
				if(g.promoter)
					System.out.print("1 ");
				else
					System.out.print("-1 ");
				for(int i = 0; i < features; i++)
				{
					System.out.print(i + 1 + ":" + g.vector[i]);
					if(i < features - 1)
						System.out.print(" ");
					else
						System.out.println();
				}
			}*/

			for(GenePos g : set)
			{
				if(!g.promoter && (g.vector[5] != 0 || g.vector[6] != 0 || g.vector[7] != 0))
				for(int i = 0; i < features; i++)
				{
					System.out.print(i + 1 + ":" + g.vector[i]);
					if(i < features - 1)
						System.out.print("\t");
					else
						System.out.println();
				}
			}
		}
	}

	// slanty peaks for .gff // not done yet
	public static void chrToLibSVM3()
	{
		// define what chromosome 19 covers
		GenePosList chr_all = new GenePosList();
		GenePos chr19 = new GenePos();
		chr19.chrom = 19;
		chr19.start = 3000000;
		chr19.end = 61342400;
		chr_all.add(chr19);

		long time = System.currentTimeMillis();
		String melt_l = "", cons_l = "", ep3_l, prosom_l = ""; int pos = 0; // double check for no off-by-one
		GenePosList meth = new GenePosList(); meth.getBed(data_path + "mouse/mm9/meth/meth_mm9_chr19.bed");
		GenePosList eponine = new GenePosList(); eponine.getGFF(data_path + "mouse/mm9/eponine_chr19.gff");
		GenePosList firstef = new GenePosList(); firstef.getGFF(data_path + "mouse/mm9/firstef_chr19.gff");
		GenePosList nscan = new GenePosList(); nscan.getNscanTSSMouse(data_path + "mouse/mm9/predictions/nscan.mm9.gtf");
		double score = 0; double best = 0;
		try
		{
			BufferedReader melt_in = new BufferedReader(new FileReader(Profisi.data_path + "mouse/mm9/melting/chr19.unr"));
			BufferedReader cons_in = new BufferedReader(new FileReader(Profisi.data_path + "mouse/mm9/cons/chr19.unr"));
			BufferedReader ep3_in = new BufferedReader(new FileReader(Profisi.data_path + "mouse/mm9/ep3/chr19.unr"));
			BufferedReader prosom_in = new BufferedReader(new FileReader(Profisi.data_path + "mouse/mm9/prosom/chr19.unr"));
			PrintWriter out = new PrintWriter(new BufferedWriter(new FileWriter(Profisi.data_path
				+ "mouse/mm9/ensemble/chr19_unscaled_slope.lsv")));

			while(pos < 61342400)
			{
				melt_l = melt_in.readLine();
				cons_l = cons_in.readLine();
				ep3_l = ep3_in.readLine();
				prosom_l = prosom_in.readLine();

				if(melt_l == null && cons_l == null && ep3_l == null && prosom_l == null)
					break;

				if(melt_l == null) melt_l = "0";
				if(cons_l == null) cons_l = "0";
				if(ep3_l == null) ep3_l = "0";
				if(prosom_l == null) prosom_l = "0";

				out.print("0 1:" + melt_l + " 2:" + cons_l + " 3:"
					+ ep3_l + " 4:");

				boolean hasmeth = false;
				for(GenePos f : meth)
				{
					if(f.start <= pos && pos <= f.end)
					{
						out.print(f.score);
						hasmeth = true;
						break;
					}
				}
				if(!hasmeth)
					out.print("0");

				out.print(" 5:" + prosom_l + " 6:");

				score = 0; best = 0;
				for(GenePos f : eponine)
				{
					if(Math.abs(f.centre - pos) < 500)
					{
						score = getNearScore(f.score,  Math.abs(pos - f.centre));
						if(score > best)
							best = score;
					}
				}
				out.print(best);

				score = 0; best = 0;
				out.print(" 7:");
				boolean hasfef = false;
				for(GenePos f : firstef)
				{
					if(f.start <= pos && pos <= f.end)
					{
						score = getNearScore(f.score,  Math.abs(pos - f.centre));
						if(score > best)
							best = score;
					}
				}
				out.print(best);

				score = 0; best = 0;
				out.print(" 8:");
				boolean hasnscan = false;
				for(GenePos f : nscan)
				{
					if(Math.abs(f.centre - pos) < 500)
					{
						score = getNearScore(f.score,  Math.abs(pos - f.centre));
						if(score > best)
							best = score;
					}
				}
				out.print(score);


				out.println();
				out.flush(); // this seems to slow it down by ~30%

				pos++;
				if(pos % 1000000 == 0)
				{
					double mins = (double)(System.currentTimeMillis() - time) / 60000.0;
					System.out.println(pos / 1000000 + " million after " + mins + " mins");
				}
			}

			melt_in.close();
			cons_in.close();
			ep3_in.close();
			prosom_in.close();
			out.close();
		}
		catch (Exception e)
		{
			e.printStackTrace();
			e.getLocalizedMessage();
		}
	}

	public static void chrToLibSVM2()
	{
		// define what chromosome 19 covers
		GenePosList chr_all = new GenePosList();
		GenePos chr19 = new GenePos();
		chr19.chrom = 19;
		chr19.start = 3000000;
		chr19.end = 61342400;
		chr_all.add(chr19);

		long time = System.currentTimeMillis();
		String melt_l = "", cons_l = "", ep3_l, prosom_l = ""; int pos = 0; // double check for no off-by-one
		GenePosList meth = new GenePosList(); meth.getBed(data_path + "mouse/mm9/meth/meth_mm9_chr19.bed");
		GenePosList eponine = new GenePosList(); eponine.getGFF(data_path + "mouse/mm9/eponine_chr19.gff");
		GenePosList firstef = new GenePosList(); firstef.getGFF(data_path + "mouse/mm9/firstef_chr19.gff");
		GenePosList nscan = new GenePosList(); nscan.getNscanTSSMouse(data_path + "mouse/mm9/predictions/nscan.mm9.gtf");
		try
		{
			BufferedReader melt_in = new BufferedReader(new FileReader(Profisi.data_path + "mouse/mm9/melting/chr19.unr"));
			BufferedReader cons_in = new BufferedReader(new FileReader(Profisi.data_path + "mouse/mm9/cons/chr19.unr"));
			BufferedReader ep3_in = new BufferedReader(new FileReader(Profisi.data_path + "mouse/mm9/ep3/chr19.unr"));
			BufferedReader prosom_in = new BufferedReader(new FileReader(Profisi.data_path + "mouse/mm9/prosom/chr19.unr"));
			PrintWriter out = new PrintWriter(new BufferedWriter(new FileWriter(Profisi.data_path
				+ "mouse/mm9/ensemble/chr19_unscaled_8.lsv")));

			while(pos < 61342400)
			{
				melt_l = melt_in.readLine();
				cons_l = cons_in.readLine();
				ep3_l = ep3_in.readLine();
				prosom_l = prosom_in.readLine();

				if(melt_l == null && cons_l == null && ep3_l == null && prosom_l == null)
					break;

				if(melt_l == null) melt_l = "0";
				if(cons_l == null) cons_l = "0";
				if(ep3_l == null) ep3_l = "0";
				if(prosom_l == null) prosom_l = "0";

				out.print("0 1:" + melt_l + " 2:" + cons_l + " 3:"
					+ ep3_l + " 4:");

				boolean hasmeth = false;
				for(GenePos f : meth)
				{
					if(f.start <= pos && pos <= f.end)
					{
						out.print(f.score);
						hasmeth = true;
						break;
					}
				}
				if(!hasmeth)
					out.print("0");

				out.print(" 5:" + prosom_l + " 6:");

				boolean hasepo = false;
				for(GenePos f : eponine)
				{
					if(Math.abs(f.centre - pos) < 500)
					{
						out.print(f.score);
						hasepo = true;
						break;
					}
				}
				if(!hasepo)
					out.print("0");

				out.print(" 7:");
				boolean hasfef = false;
				for(GenePos f : firstef)
				{
					if(f.start <= pos && pos <= f.end)
					{
						out.print(f.score);
						hasfef = true;
						break;
					}
				}
				if(!hasfef)
					out.print("0");

				out.print(" 8:");
				boolean hasnscan = false;
				for(GenePos f : nscan)
				{
					if(Math.abs(f.centre - pos) < 500)
					{
						out.print(f.score);
						hasnscan = true;
						break;
					}
				}
				if(!hasnscan)
					out.print("0");
				out.println();


				out.flush(); // this seems to slow it down by ~30%

				pos++;
				if(pos % 1000000 == 0)
				{
					double mins = (double)(System.currentTimeMillis() - time) / 60000.0;
					System.out.println(pos / 1000000 + " million after " + mins + " mins");
				}
			}

			melt_in.close();
			cons_in.close();
			ep3_in.close();
			prosom_in.close();
			out.close();
		}
		catch (Exception e)
		{
			e.printStackTrace();
			e.getLocalizedMessage();
		}
	}

	public static void ensembleMouse()
	{
		{
			// get CAGE tags //////////////////////////////////////////////////////////
			LinkedList<String> sense_lines = new LinkedList<String>();
			LinkedList<String> antisense_lines = new LinkedList<String>();
			try
			{
				String line;
				BufferedReader in = new BufferedReader(new FileReader(data_path + "mouse/mm9/cage_sense.csv"));
				while ((line = in.readLine()) != null)
					sense_lines.add(line);
				in.close();
				in = new BufferedReader(new FileReader(data_path + "mouse/mm9/cage_antisense.csv"));
				while ((line = in.readLine()) != null)
					antisense_lines.add(line);
				in.close();
			}
			catch(Exception e)
			{
				e.printStackTrace();
			}
			int[][] cage_sense = new int[sense_lines.size()][4];
			int[][] cage_antisense = new int[antisense_lines.size()][4];

			int count = 0;
			for(String line : sense_lines)
			{
				String[] columns = line.split(",");
				for(int col = 0; col < 3; col++)
					cage_sense[count][col] = Integer.parseInt(columns[col]);
				count++;
			}
			count = 0;
			for(String line : antisense_lines)
			{
				String[] columns = line.split(",");
				for(int col = 0; col < 3; col++)
					cage_antisense[count][col] = Integer.parseInt(columns[col]);
				count++;
			}

			GenePosList chr_all = new GenePosList();
			GenePos chr19 = new GenePos();
			chr19.chrom = 19;
			chr19.start = 3000000;
			chr19.end = 62000000;
			chr_all.add(chr19);

			GenePosList dbtss_all = new GenePosList(); dbtss_all.getBed(data_path + "mouse/mm9/dbTSS/dbTSS_mm9_chr19.bed");
			GenePosList dbtss = new GenePosList();
			for(GenePos g : dbtss_all)
				if(g.chrom == 19 && g.score > 1)
					dbtss.add(g);
			System.out.println(dbtss.size() + " dbTSS in chr19 > 1");
			GenePosList negs = new GenePosList();
/*
			while(negs.size() < dbtss.size())
			{
				negs.makeRandomNoDb(dbtss.size() - negs.size(), chr_all, 1000, 1000, dbtss);
				GenePosList forthechop = new GenePosList();
				for(GenePos g : negs)
				{
					for(int[] tag : cage_sense)
					{
						if(Math.abs(g.centre - tag[1]) < 2000 && tag[2] > 1)
						{
							forthechop.add(g);
							break;
						}
					}
					for(int[] tag : cage_antisense)
					{
						if(Math.abs(g.centre - tag[1]) < 2000 && tag[2] > 1)
						{
							forthechop.add(g);
							break;
						}
					}
				}
				for(GenePos g : forthechop)
					negs.remove(g);
				System.out.println(dbtss.size() - negs.size() + " more negs needed");
			}
			negs.savePFF(data_path + "mouse/mm9/ensemble/chr19_negs.pff");
*/
			for(GenePos g : dbtss)
			{
				g.score = 0;
				g.promoter = true;
				g.start = g.centre - 1000;
				g.end = g.centre + 1000;
			}
			negs.loadPFF(data_path + "mouse/mm9/ensemble/chr19_negs.pff");
			for(GenePos g : negs)
				dbtss.add(g);

//				System.out.println(g.promoter + "\t" + g.strand + "\t" + g.centre);
			LinkedList<Integer> positions = new LinkedList<Integer>();
			for(GenePos g : dbtss)
				positions.add(g.centre);
			Collections.sort(positions);
			// now we have full training/test set in one GenePosList
//			getMeltingValues(data_path + "mouse/mm9/mm9_chr19.dat", positions);

			GenePosList meth = new GenePosList(); meth.getBed(data_path + "mouse/mm9/meth/meth_mm9_all.bed");
			int meth_count = 0;
			for(GenePos m : meth)
				if(m.chrom == 19)
					meth_count++;
			System.out.println(meth_count + " meth regions in chr19;");
			for(GenePos g : dbtss)
			{
				int closest_dist = Integer.MAX_VALUE;
				for(GenePos m : meth)
				{
					if(g.chrom == m.chrom && Math.abs(g.centre - m.centre) < closest_dist)
						closest_dist = Math.abs(g.centre - m.centre);
					if(g.chrom == m.chrom && Math.abs(g.centre - m.centre) <= 5000)
					{
						g.score = m.score;
//						break;
					}
				}
				System.out.println(closest_dist);
			}
			System.out.println("-------------");
			System.out.println("-------------");
			System.out.println("-------------");
			System.out.println("-------------");
			for(GenePos g : dbtss)
				System.out.println(g.centre + "\t" + g.score);
		}
	}

	public static void ensembleMouseCAGE()
	{
		{
			GenePosList chr_all = new GenePosList();
			GenePos chr19 = new GenePos();
			chr19.chrom = 19;
			chr19.start = 3000000;
			chr19.end = 61342400;
			chr_all.add(chr19);

			GenePosList cage = new GenePosList(); cage.loadPFF(data_path + "mouse/mm9/ensemble/cage_chr19_2_or_more.pff");

			GenePosList negs = new GenePosList();
//			negs.makeRandomNoDb(cage.size(), chr_all, 1000, 1000, cage);
			negs.loadPFF(data_path + "mouse/mm9/ensemble/cage_negs.pff");
			for(GenePos g : negs)
				cage.add(g);

			for(GenePos g : cage)
				g.score = 0;
//				System.out.println(g.promoter + "\t" + g.strand + "\t" + g.centre);

			// getting .wig
/*
			LinkedList<Integer> positions = new LinkedList<Integer>();
			for(GenePos g : cage)
				positions.add(g.centre);
			Collections.sort(positions);
			getWigValues(data_path + "mouse/mm9/cons/chr19.placental.pp.data", positions);
*/

			GenePosList ep3_all = new GenePosList(); ep3_all.getEP3(data_path + "mouse/mm9/chr19_ep3_all.gff3");

			for(GenePos g : cage)
			{
				boolean found = false;
				for(GenePos e : ep3_all)
				{
					if(g.chrom == e.chrom && Math.abs(g.centre - e.centre) <= 200)
					{
						g.score = e.score;
						found = true;
						break;
					}
				}
			}

/*			GenePosList nscan = new GenePosList();
//			nscan.getNscanTSSMouse(data_path + "mouse/mm9/predictions/nscan.mm9.gtf");
//			GenePosList meth = new GenePosList(); meth.getBed(data_path + "mouse/mm9/meth/meth_mm9_all.bed");
			for(GenePos g : cage)
			{
				for(GenePos m : nscan)
				{
					if(g.chrom == m.chrom && Math.abs(g.centre - m.centre) <= 100)
					{
						g.score = m.score;
						break;
					}
				}
			}*/
			for(GenePos g : cage)
				System.out.println(g.centre + "\t" + g.score);
		}
	}

	public static void ensembleMouseCAGE_SVM()
	{
		// config stuff
		int features = 4;
		int window_size = 1000;
		int cv_folds = 8; // is even with 23,816 training examples, and 1000 examples


		// define what chromosome 19 covers
		GenePosList chr_all = new GenePosList();
		GenePos chr19 = new GenePos();
		chr19.chrom = 19;
		chr19.start = 3000000;
		chr19.end = 61342400;
		chr_all.add(chr19);

		GenePosList training_set = new GenePosList();
		training_set.loadTab(data_path + "mouse/mm9/ensemble/chr19.tab", chr19.chrom, window_size, features);
		training_set.shrink(1000);

		int pos_count = 0;
		for(GenePos g : training_set)
			if(g.promoter)
				pos_count++;
		System.out.println("pos:\t" + pos_count);
		System.out.println("neg:\t" + (training_set.size() - pos_count));

		if(pos_count == 500)
		{
			for(GenePos g : training_set)
			{
				if(g.promoter)
					System.out.print("+1\t1:");
				else
					System.out.print("-1\t1:");
				System.out.println(g.vector[0] + "\t2:" + g.vector[1] + "\t3:" + g.vector[2] + "\t4:" + g.vector[3]);
			}
		}
/*
		SVM_Vector_MT svm = new SVM_Vector_MT(training_set, "melt_adjustments_ep3");

		svm.sigma_low = 1;
		svm.sigma_high = 8;
		svm.c_low = 0.5;
		svm.c_high = 2;
		double start_time = System.currentTimeMillis();
		svm.crossValidateCandSigma(cv_folds, true, neg_weight);
		start_time = System.currentTimeMillis() - start_time;
		System.out.println("kernel calculation/parameter selection/cross-validation took " + (start_time / 60000) + " mins");

		// print svm stats
		System.out.println("Lagrange multipliers (smo.alph)");
		for(double d : svm.s.alph)
			System.out.println(d);
		System.out.println("Weights (smo.w)");
		for(Number d : svm.s.w)
			System.out.println(d);
		System.out.println("alphas (smo.showAlphas())");
		svm.s.showAlphas();
		System.out.println();

		GenePosList meth = new GenePosList(); meth.getBed(data_path + "mouse/mm9/meth/meth_mm9_chr19.bed");
//		GenePosList ep3 = new GenePosList(); ep3.getEP3(data_path + "mouse/mm9/chr19_ep3_all.gff3");
		GenePosList[] area_features = new GenePosList[1];
		area_features[0] = meth;
//		area_features[1] = ep3;
		SlidingWindow3 sw = new SlidingWindow3();
		sw.classifier = svm;
		sw.doMeltConsOther("mouse/mm9/melting/chr19.unr", "mouse/mm9/cons/chr19.unr",
			"mouse/mm9/ep3/chr19.unr", area_features,
			"mouse/mm9/ensemble/chr19_4features_raw.dat");*/
	}

	// positions must be sorted ascending
	static void getMeltingValues(String path, LinkedList<Integer> positions)
	{
		String line;
		int pos = 0;
		String[] cols;
		long time = System.currentTimeMillis();
		double score = 0;
		try
		{
			BufferedReader in = new BufferedReader(new FileReader(path));
			while ((line = in.readLine()) != null)
			{
				cols = line.split(" +");
				for(String val : cols)
				{
					if(!val.equals(""))
					{
						if(pos == positions.getFirst())
						{
							System.out.println(pos + "\t" + val);
							int sense = positions.removeFirst();

							// check if two are in same position ie sense and antisense
							if(positions.getFirst() == sense)
							{
								System.out.println(pos + "\t" + val);
								positions.removeFirst();
							}
						}
						pos++;
					}
				}
			}
			in.close();
		}
		catch (Exception e)
		{
			e.printStackTrace();
			e.getLocalizedMessage();
		}
	}

	static void getHumanMeltingValues(String path, LinkedList<Integer> positions)
	{
		String line;
		int pos = 0;
		String[] cols;
		long time = System.currentTimeMillis();
		double score = 0;
		try
		{
			BufferedReader in = new BufferedReader(new FileReader(path));
			while ((line = in.readLine()) != null)
			{
				if(pos == positions.getFirst())
				{
					System.out.println(pos + "\t" + line);
					int sense = positions.removeFirst();

					// check if two are in same position ie sense and antisense
					if(positions.getFirst() == sense)
					{
						System.out.println(pos + "\t" + line);
						positions.removeFirst();
					}
				}
				pos++;
			}
			in.close();
		}
		catch (Exception e)
		{
			e.printStackTrace();
			e.getLocalizedMessage();
		}
	}

	static void getWigValues(String path, LinkedList<Integer> positions, int chrom)
	{
		String line;
		int pos = 0;
		int step = 1;
		long time = System.currentTimeMillis();
		double score = 0;
		try
		{
			BufferedReader in = new BufferedReader(new FileReader(path));
			while ((line = in.readLine()) != null)
			{
				if(positions.isEmpty())
				{
					in.close();
					return;
				}
				if(line.charAt(0) == 'f')
				{
					String[] words = line.split(" +");
					String[] tokens = words[2].split("=");
					pos = Integer.parseInt(tokens[1]);
//					System.out.println("-------" + pos);
					if(positions.isEmpty())
					{
						in.close();
						return;
					}
					while(!positions.isEmpty() && pos > positions.getFirst())
					{
						System.out.println(chrom + "\t" + positions.removeFirst() + "\t0");
					}
				}
				else
				{
//					System.out.println(pos + "\t" + line);
					if(positions.isEmpty())
					{
						in.close();
						return;
					}
					if(!positions.isEmpty() && pos == positions.getFirst())
					{
						System.out.println(chrom + "\t" + pos + "\t" + line);
						int sense = positions.removeFirst();

						// check if two are in same position ie sense and antisense
						if(!positions.isEmpty() && positions.getFirst() == sense)
						{
							System.out.println(chrom + "\t" + pos + "\t" + line);
							positions.removeFirst();
						}

						// also eg if same loc is there twice: cage + havana eg
						if(!positions.isEmpty() && positions.getFirst() == sense)
						{
							System.out.println(chrom + "\t" + pos + "\t" + line);
							positions.removeFirst();
						}

						if(!positions.isEmpty() && positions.getFirst() == sense)
						{
							System.out.println(chrom + "\t" + pos + "\t" + line);
							positions.removeFirst();
						}
					}
					pos++;
				}
			}
			in.close();
		}
		catch (Exception e)
		{
			e.printStackTrace();
			e.getLocalizedMessage();
		}
	}

	static void unrollGenePosList(GenePosList list, String out_path)
	{
		try
		{
			PrintWriter out = new PrintWriter(new BufferedWriter(new FileWriter(data_path + out_path)));
			int prev_end = 0;
			for(GenePos g : list)
			{
				for(int i = 0; i < g.start - prev_end; i++)
					out.println("0");
				for(int i = 0; i < g.end - g.start; i++)
					out.println(g.score);
				prev_end = g.end;
			}
			out.close();
		}
		catch (Exception e)
		{
			e.printStackTrace();
			e.getLocalizedMessage();
		}
	}

	static void unrollWIG(String path, String out_path)
	{
		String line;
		int pos = 0; int newpos = 0;
		int step = 1;
		long time = System.currentTimeMillis();
		double score = 0;
		try
		{
			BufferedReader in = new BufferedReader(new FileReader(data_path + path));
			PrintWriter out = new PrintWriter(new BufferedWriter(new FileWriter(data_path + out_path)));
//			line = in.readLine(); // skip
			while ((line = in.readLine()) != null)
			{
				if(line.charAt(0) == 'f')
				{
					String[] words = line.split(" +");
					String[] tokens = words[2].split("=");
					newpos = Integer.parseInt(tokens[1]);
					for(int i = 0; i < newpos - pos; i++)
						out.println("0");
					pos = newpos;
				}
				else if(line.charAt(0) != 't')
				{
					out.println(line);
					pos++;
				}
			}
			out.close();
			in.close();
		}
		catch (Exception e)
		{
			e.printStackTrace();
			e.getLocalizedMessage();
		}
	}

	static void unrollARTSWIG(String path, String out_path)
	{
		String line;
		int pos = 0; int newpos = 0;
		int step = 1;
		long time = System.currentTimeMillis();
		double score = 0;
		try
		{
			BufferedReader in = new BufferedReader(new FileReader(path));
			PrintWriter out = new PrintWriter(new BufferedWriter(new FileWriter(out_path)));
			line = in.readLine(); // skip
			while ((line = in.readLine()) != null)
			{
				if(line.charAt(0) == 'f')
				{
					String[] words = line.split("\t");
					String[] tokens = words[2].split("=");
					newpos = Integer.parseInt(tokens[1]);
					for(int i = 0; i < newpos - pos; i++)
						out.println("0");
					pos = newpos;
				}
				else
				{
					if(line.equals("-1000.00000"))
						for(int i = 0; i < 50; i++)
							out.println("-2.8");
					else
						for(int i = 0; i < 50; i++)
							out.println(line);
					pos++;
				}
			}
			out.close();
			in.close();
		}
		catch (Exception e)
		{
			e.printStackTrace();
			e.getLocalizedMessage();
		}
	}

	static void unrollMelting(String melt_path, String out_path)
	{
		String line;
		String[] cols;
		try
		{
			BufferedReader melt_in = new BufferedReader(new FileReader(data_path + melt_path));
			PrintWriter out = new PrintWriter(new BufferedWriter(new FileWriter(data_path + out_path)));
			while ((line = melt_in.readLine()) != null)
			{
				cols = line.split(" +");
				for(String val : cols)
				{
					if(!val.equals(""))
					{
						out.println(val);
					}
				}
			}
			melt_in.close();
			out.close();
		}
		catch (Exception e)
		{
			e.printStackTrace();
			e.getLocalizedMessage();
		}
	}
}
