# Supplementary material for: Ensemble approach combining multiple methods improves human transcription start site prediction
Source: BMC Genomics. 2010 Nov 30;11:677. doi: 10.1186/1471-2164-11-677 (PMC3053590; doi:10.1186/1471-2164-11-677)
Supplement: Additional file 3 — Profisi Ensemble source. Java source code for routines used to preprocess data and process results [file 1471-2164-11-677-S3.ZIP › PWM.java]

public class PWM
{
	double[][] matrix;

	String id; // the TRANSFAC or JASPAR ID
	String comp_id; // the ID used for comparisons (because sometimes different matrices are the same TF)
	String info; // description
	String iupac; // consensus sequence

	double[][] core_matrix; // the 4 consecutive best-conserved nucleotides (same as MatInspector)
	int core_start; // position of core region relative to start of motif

	double[] conservation;
	double[] best;
	
	double weight = 1.0; // if we want to weight more predictive PWMs more highly
	double threshold = 12.0;
	double opt_threshold = 1.0;

	int true_count = 0; // see classifyAll()
	int false_count = 0;

	PWM()
	{
		core_matrix = new double[4][4];
	}

	PWM(int nucs)
	{
		matrix = new double[nucs][4];
		core_matrix = new double[4][4];
	}

	PWM(GenePosList seqs)
	{
		matrix = new double[seqs.getFirst().seq.length()][4];
		core_matrix = new double[4][4];

		for(GenePos g : seqs)
		{
			for(int i = 0; i < matrix.length; i++)
			{
				switch(g.seq.charAt(i))
				{
					case 'A': matrix[i][0]++; break;
					case 'C': matrix[i][1]++; break;
					case 'G': matrix[i][2]++; break;
					case 'T': matrix[i][3]++; break;
					default: break;
				}
			}
		}
	}

	void getMostConserved()
	{
		double conservation, best = 0;

		// find the 4 consecutive positions with the best conservation
		for(int i = 0; i < matrix.length - 3; i++)
		{
			conservation = 0;
			for(int j = 0; j < 4; j++)
			{
				for(int k = 0; k < 4; k++)
				{
					conservation += matrix[i + j][k];
				}
			}
			if(conservation > best)
			{
				best = conservation;
				core_start = i;
			}
		}

		// copy conservation info to matrix
		for(int i = 0; i < 4; i++)
			for(int j = 0; j < 4; j++)
				core_matrix[i][j] = matrix[i + core_start][j];
	}

	double getScore(String seq)
	{
		return 0;
	}

	// normalise by Shannon information content
	void normalise()
	{
		double info_content;
		double column_total;

		// normalise by number of samples
		for(int i = 0; i < matrix.length; i++)
		{
			column_total = 0;
			for(int j = 0; j < 4; j++)
				column_total += matrix[i][j];

			for(int j = 0; j < 4; j++)
				matrix[i][j] /= column_total;
		}

		// boost positions with higher information content (max = 2)
		conservation = new double[matrix.length];
		best = new double[matrix.length];
		for(int i = 0; i < matrix.length; i++)
		{
			info_content = 0;

			// get Shannon information content for position
			for(int j = 0; j < 4; j++)
				if(matrix[i][j] != 0.0)
					info_content += matrix[i][j] * Math.log(matrix[i][j]/ 0.25) / Math.log(2);

			conservation[i] = info_content;
			double best_nuc = 0;
			for(int j = 0; j < 4; j++)
			{
				matrix[i][j] *= info_content;
				if(matrix[i][j] > best_nuc)
					best_nuc = matrix[i][j];
			}
			best[i] = best_nuc;
		}
	}

	void getCons()
	{
		double info_content;
		double column_total;

		// normalise by number of samples
/*
		for(int i = 0; i < matrix.length; i++)
		{
			column_total = 0;
			for(int j = 0; j < 4; j++)
				column_total += matrix[i][j];

			for(int j = 0; j < 4; j++)
				matrix[i][j] /= column_total;
		}
*/

		conservation = new double[matrix.length];
		best = new double[matrix.length];
		for(int i = 0; i < matrix.length; i++)
		{
			info_content = 0;

			// get Shannon information content for position
			for(int j = 0; j < 4; j++)
				if(matrix[i][j] != 0.0)
					info_content += matrix[i][j] * Math.log(matrix[i][j]/ 0.25) / Math.log(2);

			conservation[i] = info_content;
			double best_nuc = 0;
			for(int j = 0; j < 4; j++)
			{
//				matrix[i][j] *= info_content;
				if(matrix[i][j] > best_nuc)
					best_nuc = matrix[i][j];
			}
			best[i] = best_nuc;
		}
	}

	public String toString()
	{
		String output = "";
		for(int i = 0; i < 4; i++)
		{
			for (double[] aMatrix : matrix)
			{
				output += ((double) Math.round(aMatrix[i] * 10.0) / 10.0) + "\t";
			}
			output += "\n";
		}
		return output;
	}

	int getMatches(String seq)
	{
		int matches = 0;
		for(int i = 0; i < seq.length(); i++) // for each position on the whole sequence
		{
			if(i + matrix.length < seq.length())
			{
				double score = 0;
				for(int j = 0; j < matrix.length; j++) // for each position in the sub-bit
				{
					switch(seq.charAt(i + j))
					{
						case 'A': score += matrix[j][0]; break;
						case 'C': score += matrix[j][1]; break;
						case 'G': score += matrix[j][2]; break;
						case 'T': score += matrix[j][3]; break;
						case '-': score = 0; break;
					}
				}
				if(score >= threshold) // add to the list
					matches++;
			}
		}
		return matches;
	}
}
