# Supplementary material for: Ensemble approach combining multiple methods improves human transcription start site prediction
Source: BMC Genomics. 2010 Nov 30;11:677. doi: 10.1186/1471-2164-11-677 (PMC3053590; doi:10.1186/1471-2164-11-677)
Supplement: Additional file 3 — Profisi Ensemble source. Java source code for routines used to preprocess data and process results [file 1471-2164-11-677-S3.ZIP › PWMList.java]

// a list of profile matrices for matching TFBSs
import java.util.LinkedList;
import java.io.*;

public class PWMList extends LinkedList<PWM>
{
	public static final String data_path = "";
	public static final String cache_path = "C://PhD//Data//cache//";
	String type;

	// the params to use when TF aligning this list
//	double alpha = 1; // score of aligned elements mult
//	double lambda = 0.06; // no. of unaligned elements mult
//	double mu = 0.2; // distance between unaligned elements mult

	double alpha = 10; // score of aligned elements mult
	double lambda = 0.3; // no. of unaligned elements mult
	double mu = 0.004; // distance between unaligned elements mult

	// JASPAR a=1 l=0.06 m=0.2

	public void getFromJASPAR(String path)
	{
		String line, id, info, sequence;
		try
		{
			BufferedReader in = new BufferedReader(new FileReader(path + "matrix_list.txt"));
			while ((line = in.readLine()) != null)
			{
				// read line and get values
				String[] columns = line.split("\t");
				id = columns[0];
				info = columns[4];
				sequence = columns[2];

				// now load the actual matrix from the file
				try
				{
					BufferedReader in2 = new BufferedReader(new FileReader(path + id + ".pfm"));
					String line2 = in2.readLine().trim(); // no initial whitespace please
					String[] matrixline = line2.split(" +"); // allows for multiple spaces

					// make a new matrix of the correct size
					this.add(new PWM(matrixline.length));
					this.getLast().iupac = sequence;
					this.getLast().info = info;
					this.getLast().id = id;
					this.getLast().comp_id = id;

					for(int i = 0; i < 4; i++)
					{
						for(int j = 0; j < matrixline.length; j++)
							this.getLast().matrix[j][i] = (double) Integer.parseInt(matrixline[j]);
						if(i < 3)
						{
							line2 = in2.readLine().trim(); // no initial whitespace please
							matrixline = line2.split(" +"); // allows for multiple spaces
						}
					}
				}
				catch(Exception e)
				{
					e.printStackTrace();
					System.out.println(e.getMessage());
				}

				this.getLast().normalise();
			}
		}
		catch(Exception e)
		{
			e.printStackTrace();
			System.out.println(e.getMessage());
		}
	}

	public void getFromGenomatix(String path)
	{
		String line; String[] matrixline; int nucs;
		try
		{
			BufferedReader in = new BufferedReader(new FileReader(path));
			while ((line = in.readLine()) != null)
			{
				// read line and get values
				String[] columns = line.split(" ");
				for(int i = 0; i < 4; i++)
				{
					line = in.readLine();
					matrixline = line.split(" +");
					if(i == 0)
					{
						PWM pwm = new PWM(matrixline.length - 2);
						pwm.id = columns[4];
						pwm.comp_id = pwm.id.substring(0, pwm.id.length() - 3); // chop off end number
						this.add(pwm);
					}
					for(int j = 2; j < this.getLast().matrix.length + 2; j++)
						this.getLast().matrix[j - 2][i] = Double.parseDouble(matrixline[j].trim());

				}
//				this.getLast().normalise();
				this.getLast().getCons();
				
//				PWM pwm = new P
			}
			in.close();
		}
		catch(Exception e)
		{
			e.printStackTrace();
		}
	}

	public void getGenomatixWeights(String path)
	{
		String line;
		try
		{
			BufferedReader in = new BufferedReader(new FileReader(path));
			in.readLine(); // skip header
			while ((line = in.readLine()) != null)
			{
				String[] columns = line.split("\t");
				for(PWM pwm : this)
				{
					if(pwm.id.equals(columns[1].trim()))
					{
						pwm.info = columns[2];
						pwm.opt_threshold = Double.parseDouble(columns[4]);
					}
				}
			}
			in.close();
		}
		catch(Exception e)
		{
			e.printStackTrace();
		}
	}

	public void display()
	{
		for(PWM pwm : this)
		{
			System.out.println(pwm.iupac + "\t" + pwm.info);
		}
	}

	public void getCompFreqs(GenePosList list, double threshold)
	{
		int[] poscount = new int[this.size()];
		int[] negcount = new int[this.size()];

		int pos = 0, neg = 0;
		for(GenePos g : list)
		{
			if(g.promoter)
				pos++;
			else
				neg++;
		}
		System.out.println("positive: " + pos + ", negative: " + neg);

		int count = 0;
		for(GenePos g : list)
		{
			for(int i = 0; i < g.seq.length(); i++) // for each position on the whole sequence
			{
				int k = 0; // index for poscount/negcount
				for(PWM pwm : this) // for each TF
				{
					if(i + pwm.matrix.length < g.seq.length())
					{
						double score = 0;
						for(int j = 0; j < pwm.matrix.length; j++) // for each position in the sub-bit
						{
							switch(g.seq.charAt(i + j))
							{
								case 'A': score += pwm.matrix[j][0]; break;
								case 'C': score += pwm.matrix[j][1]; break;
								case 'G': score += pwm.matrix[j][2]; break;
								case 'T': score += pwm.matrix[j][3]; break;
								case '-': score = 0; break;
							}
						}
						if(score >= threshold)
						{
							if(g.promoter)
								poscount[k]++;
							else
								negcount[k]++;
						}
					}
					k++;
				}
			}
			count++;
			if(count % 100 == 0)
				System.out.println(count);
		}

		for(int i = 0; i < poscount.length; i++)
		{
			System.out.println(this.get(i).iupac + "\t" + poscount[i] + "\t" + negcount[i]);
		}
	}

	// calculate the relative discriminative ability of different motifs
	public void doWeights(GenePosList positive, GenePosList negative)
	{
		for(PWM p : this)
		{
			// first get the number of matches in the positive set
			double positive_count = 0;
			for(GenePos g : positive)
				positive_count += p.getMatches(g.seq);

			// now the negative
			double negative_count = 0;
			for(GenePos g : negative)
				negative_count += p.getMatches(g.seq);

			p.weight = positive_count / negative_count;
		}
	}

	public void saveWeights(String path)
	{
		try
		{
			PrintWriter out = new PrintWriter(new BufferedWriter(new FileWriter(Profisi.data_path + "cache/" + path)));

			for(PWM p : this)
			{
				out.println(p.weight);
			}
			out.close();
		}
		catch(Exception e)
		{
			e.printStackTrace();
		}
	}

	void loadWeights(String path)
	{
		try
		{
			BufferedReader in = new BufferedReader(new FileReader(Profisi.data_path + "cache/" +  path));
			for(PWM p : this)
			{
				p.weight = Double.parseDouble(in.readLine());
			}
		}
		catch(Exception e)
		{
			e.printStackTrace();
		}
	}
}
